# Supplementary material for: Surface oxidation/spin state determines oxygen evolution reaction activity of cobalt-based catalysts in acidic environment
Source: Nat Commun. 2024 Apr 9;15:3067. doi: 10.1038/s41467-024-47409-y (PMC11003995; doi:10.1038/s41467-024-47409-y)
Supplement: Supplementary file 3 — Source Data [file 41467_2024_47409_MOESM3_ESM.xlsx]

## Sheet: Figure 1
	Figure 1a															Figure 1b															Figure 1c															Figure 1d
Axis	X	Y	X	Y	X	Y	X	Y	X	Y	X	Y	X	Y		X	Y	X	Y	X	Y	X	Y	X	Y	X	Y	X	Y		X	Y	X	Y	X	Y	X	Y	X	Y	X	Y	X	Y		X	Y	X	Y
Legend		x=1		x=0.9		x=0.67		x=0.5		x=0.33		x=0.1		x=0			x=1		x=0.9		x=0.67		x=0.5		x=0.33		x=0.1		x=0			x=1		x=0.9		x=0.67		x=0.5		x=0.33		x=0.1		x=0			x=1		x=0.9
	1.43837	0.15739	1.43845	0.13089	1.43843	0.16383	1.43841	0.08564	1.4385	0.17264	1.43841	0.18714	1.4385	0.06906		1.51861	0.12956	1.51861	0.18679	1.51867	0.07	1.51861	0.14788	1.51859	0.1718	1.51868	0.09158	1.5186	0.12839		-0.80303	1.43837	-0.88311	1.43845	-0.7856	1.43843	-1.0673	1.4385	-0.76286	1.43841	-0.72782	1.43841	-1.16079	1.4385		-0.88753	1.51861	-0.72865	1.51861
	1.47843	0.11541	1.47844	0.13899	1.47848	0.11747	1.4785	0.06107	1.47853	0.10503	1.47847	0.10894	1.47852	0.0526		1.53857	0.17488	1.53857	0.20819	1.53865	0.09363	1.53863	0.15761	1.53856	0.16855	1.53863	0.12226	1.53857	0.12346		-0.93776	1.47843	-0.85702	1.47844	-0.93006	1.47848	-1.21419	1.47853	-0.97867	1.4785	-0.96282	1.47847	-1.279	1.47852		-0.75726	1.53857	-0.68154	1.53857
	1.51828	0.20602	1.51802	0.43735	1.51843	0.16268	1.51845	0.07897	1.51848	0.13794	1.51845	0.12754	1.5185	0.05244		1.55864	0.18357	1.55852	0.26623	1.5587	0.0858	1.55862	0.18909	1.55857	0.17179	1.55866	0.11904	1.55861	0.14262		-0.68609	1.51828	-0.35917	1.51802	-0.78867	1.51843	-1.10252	1.51848	-0.86031	1.51845	-0.89437	1.51845	-1.28033	1.5185		-0.73619	1.55864	-0.57474	1.55852
	1.53807	0.35749	1.53745	0.92793	1.53839	0.19207	1.53844	0.10098	1.53848	0.15621	1.53847	0.15423	1.53848	0.05616		1.5785	0.2816	1.57846	0.34063	1.57865	0.11766	1.57858	0.209	1.57855	0.20375	1.57864	0.12394	1.57857	0.13436		-0.44674	1.53807	-0.03248	1.53745	-0.71653	1.53839	-0.99577	1.53848	-0.80629	1.53844	-0.81183	1.53847	-1.25056	1.53848		-0.55036	1.5785	-0.46772	1.57846
	1.55745	0.78977	1.55602	2.08415	1.55823	0.29808	1.55839	0.13447	1.55843	0.21413	1.55843	0.18416	1.55847	0.06286		1.59842	0.38338	1.59843	0.37439	1.59865	0.13598	1.59858	0.22686	1.59858	0.19572	1.59866	0.14374	1.59856	0.16878		-0.1025	1.55745	0.31893	1.55602	-0.52567	1.55823	-0.87137	1.55843	-0.66932	1.55839	-0.73481	1.55843	-1.20163	1.55847		-0.41637	1.59842	-0.42668	1.59843
	1.57598	1.84899	1.57338	4.19862	1.578	0.51748	1.57823	0.19869	1.57838	0.33592	1.57831	0.2626	1.57846	0.06885		1.61833	0.52987	1.61829	0.53564	1.6186	0.15306	1.6186	0.22308	1.61855	0.2299	1.61861	0.18465	1.61854	0.20829		0.26693	1.57598	0.62311	1.57338	-0.28611	1.578	-0.70182	1.57838	-0.47376	1.57823	-0.58071	1.57831	-1.16209	1.57846		-0.27583	1.61833	-0.27113	1.61829
	1.60001	6.13533	1.59581	10.3034	1.60686	1.51563	1.60781	0.38783	1.60816	0.73366	1.60806	0.52984	1.60842	0.10558		1.6381	0.79063	1.63799	0.92344	1.6386	0.1664	1.63854	0.26516	1.63851	0.28248	1.63863	0.18828	1.63855	0.21509		0.78784	1.60001	1.01298	1.59581	0.18059	1.60686	-0.41136	1.60816	-0.1345	1.60781	-0.27586	1.60806	-0.97643	1.60842		-0.10203	1.6381	-0.03459	1.63799
	1.61251	11.4935	1.60814	16.4682	1.62487	3.21422	1.62718	0.61386	1.6279	1.25076	1.62773	0.86887	1.62837	0.14637		1.65766	1.36009	1.65753	1.49604	1.65856	0.21366	1.6585	0.32835	1.65844	0.32325	1.65855	0.23746	1.6585	0.28029		1.06045	1.61251	1.21665	1.60814	0.50708	1.62487	-0.21193	1.6279	0.09717	1.62718	-0.06105	1.62773	-0.83455	1.62837		0.13357	1.65766	0.17494	1.65753
	1.62237	18.7647	1.61837	24.3756	1.64158	6.06203	1.64623	0.98929	1.64747	2.1049	1.64718	1.44544	1.64824	0.22036		1.67676	2.43635	1.67665	2.59442	1.67854	0.24982	1.67841	0.39712	1.67839	0.37428	1.67858	0.2452	1.67845	0.32038		1.27334	1.62237	1.38696	1.61837	0.78262	1.64158	-0.00468	1.64747	0.32323	1.64623	0.16	1.64718	-0.65687	1.64824		0.38674	1.67676	0.41404	1.67665
	1.63035	27.3678	1.62671	33.7591	1.65647	10.4784	1.66474	1.61787	1.66677	3.40024	1.66623	2.38459	1.66804	0.34459		1.69541	4.119	1.69524	4.30922	1.69849	0.32655	1.69837	0.48708	1.6983	0.45779	1.69854	0.30947	1.69838	0.39199		1.43724	1.63035	1.52839	1.62671	1.0203	1.65647	0.20894	1.66677	0.53151	1.66474	0.37741	1.66623	-0.46269	1.66804		0.61479	1.69541	0.6344	1.69524
	1.63703	36.9341	1.63339	44.5498	1.66964	16.3885	1.68266	2.65608	1.68561	5.24159	1.68483	3.80541	1.68768	0.5703		1.71343	6.63807	1.71335	6.67775	1.71844	0.40523	1.71828	0.56068	1.71821	0.55102	1.71846	0.36783	1.71832	0.46812		1.56743	1.63703	1.64885	1.63339	1.21454	1.66964	0.42424	1.68561	0.71946	1.68266	0.5804	1.68483	-0.24389	1.68768		0.82204	1.71343	0.82463	1.71335
	1.6427	47.188	1.63902	56.0446	1.68129	23.5969	1.69972	4.41311	1.70361	7.84987	1.70279	5.87008	1.70708	0.94547		1.73911	12.0527	1.73968	11.2155	1.74826	0.56947	1.74812	0.81443	1.74808	0.72351	1.74834	0.51077	1.74819	0.67191		1.67383	1.6427	1.74853	1.63902	1.37285	1.68129	0.64474	1.70361	0.89486	1.69972	0.76864	1.70279	-0.02435	1.70708		1.08109	1.73911	1.04982	1.73968
	1.64554	52.3379	1.64162	62.0329	1.68658	27.6774	1.70812	5.52081	1.71236	9.26652	1.7115	7.19668	1.71669	1.20959		1.75642	15.4029	1.75821	13.0257	1.76848	0.69425	1.76832	0.97904	1.76825	0.86855	1.7686	0.62722	1.76841	0.79768		1.71882	1.64554	1.79262	1.64162	1.44213	1.68658	0.742	1.71236	0.96692	1.70812	0.85713	1.7115	0.08264	1.71669		1.1876	1.75642	1.1148	1.75821
	1.64819	57.5373	1.64402	68.1566	1.69479	29.2684	1.71627	6.77911	1.72099	10.9083	1.71998	8.70923	1.72622	1.53359		1.78246	20.5345	1.78651	15.1493	1.7983	0.93015	1.79804	1.31159	1.79797	1.20908	1.79844	0.83387	1.79821	1.09892		1.75995	1.64819	1.83351	1.64402	1.4664	1.69479	0.83117	1.72099	1.03776	1.71627	0.93998	1.71998	0.18571	1.72622		1.31248	1.78246	1.18039	1.78651
[truncated: 15 more columns]

## Sheet: Figure 2
	Figure 2a								Figure 2b										Figure 2c
Axis	X	Y	Y	Y	Y	Y	Y		X	Y	Y	Y	Y	Y	Y	Y		X	Y	Y
Legend		x=1	x=0.9	x=0.67	x=0.5	x=0.33	x=0.1			x=1	x=0.9	x=0.67	x=0.5	x=0.33	x=0.1	x=0			Branching ratio	Tafel slope in acid
	759.995	0.00663	-0.00592	0.01306	0.01673	0.09883	0.03823		519.999	0.01164	0.0087	0.00203	0.000695503	-0.01398	-0.00127	-0.02272		x=1	2.00501	89.44
	759.997	0.00689	-0.00778	0.01132	0.01811	0.0933	0.03818		520	0.00453	0.00934	0.00323	-0.0016	-0.0114	0.00221	-0.02285		x=0.9	1.54142	95.8
	759.998	0.00695	-0.00562	0.01037	0.01357	0.09004	0.03589		520.002	-0.000664534	0.01194	0.00226	-0.00106	-0.01526	0.00592	-0.01953		x=0.67	1.18773	242.85
	760	0.00559	-0.00472	0.01067	0.01606	0.08295	0.03382		520.004	-0.00406	0.01156	0.000487571	0.00115	-0.02274	0.00089839	-0.02176		x=0.5	1.08166	302.5
	760.001	0.00581	-0.00271	0.01124	0.01768	0.08399	0.03739		520.005	-0.00521	0.00959	-1.22657e-05	-0.00116	-0.01998	0.00577	-0.01773		x=0.33	0.96271	284.61
	760.002	0.00544	-0.0072	0.0112	0.01791	0.08633	0.03835		520.009	0.00813	0.00776	0.000934158	0.00125	-0.01675	0.00436	-0.01942		x=0.1	0.73779	294.67
	760.005	0.00474	-0.00196	0.01029	0.01785	0.08293	0.03176		520.011	0.00525	0.00914	0.000701836	0.00205	-0.01695	0.00155	-0.02018
	760.009	0.00413	-0.00213	0.01282	0.01787	0.07813	0.0349		520.014	0.00354	0.00926	0.000698209	0.00279	-0.01461	-0.000771011	-0.02033
	760.014	0.0079	-0.00181	0.01392	0.01881	0.07273	0.03457		520.018	0.00611	0.00834	0.00297	0.00414	-0.0133	0.00483	-0.02245
	760.019	0.00851	-0.00192	0.01342	0.01971	0.07043	0.03644		520.021	-0.000505335	0.00905	0.00298	0.000772363	-0.01339	-0.000622552	-0.01929
	760.025	0.00837	-0.00104	0.01451	0.02141	0.07293	0.03708		520.025	0.00616	0.00706	0.00135	-0.000559936	-0.01364	0.003	-0.01802
	760.029	0.00715	-0.00144	0.01629	0.02225	0.07217	0.03698		520.028	0.00891	0.00935	0.00108	-0.00211	-0.01626	0.00134	-0.01765
	760.034	0.00765	-0.00118	0.01507	0.02107	0.07151	0.03702		520.033	-0.000557159	0.00833	0.00186	0.00118	-0.01555	0.00135	-0.01775
	760.044	0.00918	-0.000890929	0.01232	0.0183	0.06372	0.03025		520.038	-0.00728	0.01067	0.00371	0.00135	-0.01381	0.000149343	-0.0189
	760.052	0.00924	-0.000722777	0.0127	0.01967	0.06324	0.03293		520.043	0.00394	0.00621	0.00244	0.00215	-0.01307	-0.000842668	-0.01686
	760.058	0.00758	-0.000543512	0.01347	0.02146	0.06633	0.03449		520.048	0.000120375	0.00698	0.00148	0.000598326	-0.01215	-0.00457	-0.01681
	760.068	0.00691	-0.000341154	0.01431	0.02117	0.06507	0.03411		520.053	0.00765	0.00511	0.00201	0.000367473	-0.01158	-0.00217	-0.01825
	760.079	0.00804	-3.60596e-06	0.01309	0.01945	0.06178	0.03346		520.058	0.00901	0.0045	0.000486406	-0.00115	-0.00886	-0.00101	-0.01799
	760.089	0.00937	0.000391732	0.01596	0.01803	0.06037	0.03323		520.066	0.01197	0.00573	0.000860997	-0.0025	-0.00672	0.00448	-0.01585
	760.1	0.01044	0.000648909	0.01944	0.0189	0.06011	0.02721		520.071	0.00761	0.00563	0.000947068	0.00354	-0.01015	-0.00104	-0.01367
	760.111	0.00988	0.000917453	0.0188	0.0209	0.05834	0.02829		520.078	0.00513	0.00908	0.000983951	-9.6585e-05	-0.00956	-0.00589	-0.0103
	760.123	0.00869	0.00148	0.01664	0.02193	0.05563	0.03212		520.084	0.00954	0.00801	0.000109591	-0.00428	-0.00809	0.00107	-0.0127
	760.135	0.00759	0.00139	0.0149	0.02247	0.05636	0.03183		520.092	0.01009	0.00457	-0.000370122	-0.00249	-0.00753	0.00587	-0.01566
	760.15	0.00741	0.00153	0.0146	0.02377	0.05971	0.03288		520.1	0.01895	0.00433	-0.00198	-0.000317112	-0.00594	0.00704	-0.01475
	760.165	0.00819	0.00167	0.01671	0.02108	0.05994	0.03984		520.108	0.00645	0.00506	0.000362795	0.00184	-0.00552	-8.55446e-05	-0.015
	760.178	0.00962	0.00198	0.01596	0.01998	0.05723	0.04		520.116	0.01283	0.01021	0.00232	-0.00107	-0.00831	-0.00424	-0.01386
	760.193	0.00955	0.00204	0.01502	0.02074	0.05699	0.03503		520.125	0.00367	0.01417	0.00112	-0.00162	-0.01093	-0.00602	-0.01401
	760.208	0.00919	0.00259	0.01654	0.02068	0.05759	0.03176		520.134	0.0019	0.01207	0.00235	-0.000965993	-0.01001	-0.00487	-0.01493
	760.223	0.00903	0.00221	0.01552	0.02125	0.05193	0.03111		520.143	-0.000791926	0.00366	0.00256	-0.000285528	-0.00776	-0.00010453	-0.01605
	760.238	0.00888	0.00291	0.01487	0.02274	0.05094	0.03121		520.152	-0.000463663	-0.000233987	0.00295	0.00225	-0.0084	0.00327	-0.01502
	760.254	0.0092	0.00334	0.01499	0.02283	0.05663	0.03774		520.163	0.00147	0.00539	0.00206	0.00295	-0.01173	-0.00037339	-0.01236
	760.272	0.0097	0.00251	0.01567	0.01963	0.05455	0.03824		520.173	0.00209	0.01215	0.00136	0.00132	-0.01461	-0.000653114	-0.01033
	760.288	0.00997	0.00252	0.01683	0.02127	0.04892	0.03077		520.184	0.0034	0.01012	0.000739994	0.000481791	-0.01044	0.00203	-0.00998
	760.307	0.01053	0.0035	0.01635	0.02094	0.04606	0.02373		520.196	0.00065289	0.00708	-0.000291964	-0.0029	-0.0073	0.01024	-0.01139
	760.323	0.01106	0.00413	0.01602	0.02229	0.04478	0.02325		520.207	0.00748	0.00446	-0.00049218	-0.00389	-0.00683	0.01033	-0.01115
	760.342	0.00972	0.00391	0.01674	0.02511	0.05076	0.02767		520.219	0.00127	0.00357	5.67443e-05	-0.00307	-0.00636	0.00574	-0.0106
	760.362	0.01072	0.00392	0.01747	0.02484	0.0493	0.02653		520.232	0.00504	0.00466	0.00088748	0.00203	-0.00868	6.35903e-05	-0.00906
	760.382	0.01118	0.00398	0.01768	0.02296	0.04698	0.02616		520.244	0.00246	0.00967	0.00122	-3.90958e-05	-0.00813	-0.00059956	-0.00848
	760.401	0.01166	0.00401	0.01743	0.02199	0.04669	0.03135		520.258	0.00443	0.01615	-0.00154	-0.00359	-0.00952	-0.000172095	-0.01083
	760.423	0.01045	0.00332	0.01582	0.02285	0.04203	0.03616		520.271	-0.00425	0.00521	0.000108001	-0.00362	-0.00823	-0.00237	-0.01339
	760.443	0.01132	0.00447	0.01609	0.0232	0.03913	0.03334		520.283	-0.00456	0.00111	0.00133	-0.00223	-0.00535	0.000189406	-0.01452
	760.466	0.01006	0.00539	0.01512	0.02211	0.03911	0.03025		520.296	-0.00206	0.00336	-0.000219135	-0.00342	-0.00925	0.00402	-0.01325
	760.491	0.01054	0.00578	0.01307	0.02492	0.0404	0.02748		520.308	0.00164	0.00118	-0.0018	-0.00351	-0.01226	0.00229	-0.01121
	760.513	0.01163	0.00528	0.01645	0.02583	0.03929	0.03294		520.324	0.00179	-0.000403139	-0.0021	0.00534	-0.01312	-0.000436307	-0.00879
	760.539	0.01227	0.00472	0.01813	0.02296	0.04203	0.04172		520.335	0.00415	0.00129	-0.00171	0.00445	-0.004	0.000296028	-0.00834
	760.564	0.01112	0.00493	0.0158	0.02125	0.03707	0.04342		520.349	0.0001072	0.00622	0.000853604	0.00211	-0.0018	0.000665825	-0.01013
	760.587	0.00967	0.00634	0.01793	0.02254	0.03789	0.04091		520.362	-0.00303	0.00736	0.00261	0.000247958	-0.00771	-0.00277	-0.01366
	760.611	0.00934	0.00486	0.01762	0.02419	0.03928	0.03685		520.375	-0.0037	0.00292	0.000107752	-0.00494	-0.00977	-0.00327	-0.01466
	760.636	0.01047	0.00548	0.01579	0.02331	0.04153	0.03038		520.387	-0.00713	0.00211	-0.000370761	-0.0086	-0.00877	-0.00181	-0.01398
	760.668	0.01056	0.00512	0.01653	0.024	0.03902	0.02675		520.402	-0.0027	-0.000504942	-0.000904916	-0.00887	-0.00964	-0.00223	-0.0116
	760.69	0.01112	0.00505	0.01723	0.02289	0.03654	0.03637		520.415	-0.00591	0.00519	-0.000117511	-0.00552	-0.00572	-0.00377	-0.00946
	760.716	0.01096	0.00611	0.01699	0.01826	0.03519	0.04714		520.429	0.00248	0.01208	0.000951056	-0.000176201	-0.00563	-0.000435138	-0.00565
	760.741	0.01022	0.00595	0.01675	0.01728	0.03585	0.04808		520.442	-0.00232	0.01631	0.00209	0.00429	-0.00657	0.00296	-0.00234
	760.768	0.01026	0.00522	0.01827	0.01944	0.03927	0.05014		520.456	0.00683	0.00838	0.00253	0.0027	-0.00599	0.00332	-0.00173
	760.794	0.01095	0.00526	0.01969	0.02051	0.03668	0.05311		520.47	-0.0016	0.00298	0.00129	0.000344825	-0.00649	0.00132	-0.00535
	760.821	0.00975	0.00537	0.02234	0.02093	0.04003	0.04541		520.485	0.00125	-0.00232	-0.000757604	-0.00115	-0.00458	-0.00185	-0.01061
	760.848	0.01066	0.00485	0.0187	0.02242	0.0409	0.03534		520.499	0.00155	-0.00141	-0.00231	-0.00504	-0.0036	-0.00207	-0.01192
	760.877	0.00994	0.00477	0.01541	0.01987	0.03554	0.02765		520.513	0.00386	-7.74712e-05	-0.00331	-0.00344	-0.00272	-0.00749	-0.00973
	760.905	0.00942	0.00573	0.01457	0.01646	0.03199	0.02746		520.527	0.00688	-0.00444	-0.00286	0.000467387	-0.00087681	-0.00562	-0.00567
	760.932	0.00972	0.00555	0.01438	0.01848	0.03001	0.03441		520.541	0.00494	0.00026326	-0.00297	0.0013	0.00117	0.00542	-0.00536
	760.961	0.01042	0.00453	0.0149	0.02081	0.03043	0.03927		520.554	0.0048	0.00582	-0.00238	0.00158	-0.00306	0.00341	-0.00249
	760.99	0.01097	0.00483	0.01563	0.02161	0.03731	0.04487		520.567	0.00601	0.00899	0.000165785	0.000452389	-0.00458	-0.00495	-0.000943411
	761.02	0.0112	0.00533	0.01835	0.02251	0.03416	0.04671		520.58	0.00205	0.00333	0.0021	-0.00197	-0.00199	-0.00447	-0.00159
	761.049	0.01205	0.00545	0.01871	0.02238	0.03278	0.03458		520.592	-0.0065	-0.00521	0.00299	-0.00294	-0.00396	-0.00941	-0.00437
	761.078	0.01188	0.00513	0.01546	0.01914	0.0329	0.02069		520.605	0.00322	-0.0052	0.0004199	-0.00402	-0.0089	-0.00675	-0.00676
	761.107	0.0115	0.00538	0.01473	0.01653	0.03072	0.01599		520.617	0.00054889	-0.00411	-0.000344625	-0.00807	-0.00948	-0.00106	-0.0092
	761.137	0.01093	0.00635	0.01346	0.01644	0.02908	0.02137		520.631	0.00135	-0.00421	-0.000711743	-0.00724	-0.00807	0.00222	-0.00474
	761.169	0.01152	0.00614	0.01424	0.01726	0.02929	0.03574		520.643	0.01361	-0.00366	-0.001	-0.000394817	-0.0026	0.00347	-0.00382
	761.2	0.01021	0.00572	0.01875	0.01852	0.02598	0.04184		520.656	0.00172	-0.000378132	-0.00148	0.00283	0.00236	6.34673e-05	-0.0081
	761.231	0.01054	0.007	0.01904	0.01989	0.02518	0.03816		520.667	0.00943	0.00507	-0.00373	0.00246	0.00414	-0.000810729	-0.00585
	761.266	0.01005	0.00639	0.01668	0.01958	0.0273	0.02545		520.68	0.00307	0.00919	-0.00153	0.000422727	0.0017	0.00321	-0.00391
	761.297	0.01103	0.00619	0.01398	0.01809	0.02651	0.01976		520.692	0.00871	0.01046	0.00261	6.36408e-05	-0.00163	0.00205	-0.00516
	761.328	0.01119	0.00533	0.01432	0.01707	0.02306	0.01959		520.704	0.01026	-0.000566498	0.000577627	0.00333	-0.000893909	-0.00485	-0.00598
	761.36	0.01214	0.0062	0.01497	0.01674	0.02172	0.02721		520.717	-0.000598133	-0.00198	-0.000875374	0.00508	-0.00515	-0.00782	-0.00409
	761.391	0.01057	0.00595	0.01755	0.01745	0.02178	0.03433		520.728	-0.000283476	-0.00192	-0.00232	0.00408	-0.01021	-0.00177	-0.00397
	761.422	0.00985	0.00621	0.01753	0.01506	0.02406	0.0356		520.74	0.00641	-0.00834	-0.00141	0.00346	-0.00921	0.00497	-0.0027
	761.453	0.0089	0.0057	0.01584	0.01455	0.02857	0.03801		520.752	0.00364	-0.01064	-0.0019	0.00168	-0.00846	0.000442358	-0.00244
	761.483	0.00952	0.00531	0.01511	0.01514	0.02799	0.03596		520.762	0.00637	-0.00934	-0.00397	-0.00223	-0.00534	-0.00301	0.000788282
	761.515	0.00907	0.00561	0.01351	0.0173	0.02638	0.02385		520.773	0.00126	-0.00815	-0.00148	-0.00236	-0.00069048	-0.00033208	0.000772426
	761.547	0.01078	0.00624	0.00952	0.0147	0.02368	0.01815		520.784	0.00292	0.00134	-0.000630713	-0.00225	0.00439	-0.00145	-0.00141
	761.579	0.01022	0.00562	0.00783	0.01298	0.02203	0.01935		520.795	0.00104	0.00872	0.000969158	0.000265452	0.00108	-0.00597	-0.00158
	761.613	0.01135	0.00629	0.01261	0.01291	0.02241	0.02532		520.806	-0.00486	0.01012	0.00153	0.00175	0.00176	-0.0057	-0.00178
	761.644	0.01119	0.00647	0.01404	0.01317	0.02024	0.02459		520.817	-0.00581	0.00166	-0.00196	0.00397	0.00172	-0.00497	-0.00117
	761.676	0.01201	0.00739	0.01321	0.01421	0.01602	0.0215		520.828	-0.00301	-0.000908052	-0.00444	0.00357	0.00465	-0.00151	0.000212945
	761.706	0.01184	0.00758	0.01052	0.0148	0.01451	0.01788		520.839	-0.00294	8.90545e-05	-0.00376	0.000255748	0.0025	0.00397	0.00222
	761.742	0.00958	0.00586	0.00969	0.01149	0.01328	0.00775		520.851	0.00424	-0.00332	-0.00417	-0.00333	-0.00159	-0.00166	0.000988381
	761.775	0.00951	0.00513	0.00582	0.01137	0.01255	0.00303		520.863	-0.00147	-0.00681	-0.00258	-0.009	0.00306	-0.00177	0.000462495
	761.807	0.0096	0.00568	0.00979	0.01248	0.0143	0.00483		520.874	0.01307	-0.00213	0.00125	-0.00594	0.00386	0.000100937	-0.000668683
	761.839	0.00936	0.0065	0.0112	0.01263	0.01519	0.00988		520.885	0.00395	0.00287	0.00461	0.00171	0.00429	-0.00304	-0.00309
	761.87	0.00869	0.00648	0.01227	0.01037	0.01198	0.01297		520.896	0.01049	0.00625	0.00217	0.00209	0.00236	-0.00311	-0.00475
	761.902	0.0087	0.00632	0.01146	0.00745	0.0089	0.0195		520.907	-0.00856	0.000655237	-0.000330832	0.000769433	0.00199	-0.00295	-0.00142
	761.937	0.00877	0.00517	0.01016	0.00826	0.00597	0.02326		520.919	-0.000985848	-0.00433	-0.0014	-0.000613567	-0.00213	0.000464029	0.00398
	761.967	0.00831	0.0054	0.01015	0.00962	0.00249	0.01517		520.932	-0.00773	-0.00315	-7.8436e-06	-0.00498	-0.00485	0.00436	0.00383
	761.997	0.00909	0.00547	0.01007	0.0099	0.00471	0.00517		520.943	-0.00828	-0.00153	-0.00118	-0.00718	-0.0014	0.00445	0.00272
	762.027	0.00927	0.00535	0.0086	0.0109	0.00792	0.00229		520.956	-0.00128	8.57799e-05	0.00268	-0.00548	0.00201	-0.000948473	-0.00247
	762.055	0.00943	0.00619	0.00692	0.0134	0.00794	0.00256		520.969	0.000923856	0.00432	0.00192	-0.00413	0.000566972	-0.0016	-0.00298
	762.081	0.00912	0.00667	0.00625	0.01286	0.00599	0.000966659		520.98	0.00454	0.00679	-7.22237e-05	-0.00356	-0.000840632	-0.00334	-0.0036
	762.111	0.00828	0.00698	0.00781	0.00824	0.01004	0.00156		520.992	0.00274	0.00623	6.41197e-05	-0.00219	-0.00182	-0.00679	-0.00272
	762.137	0.00806	0.00603	0.00762	0.00763	0.00875	0.00613		521.004	-0.000166634	0.000730813	-0.00035236	-0.000929908	-0.0038	-0.00153	-0.00159
	762.165	0.00768	0.00539	0.00821	0.00825	0.00132	0.00629		521.015	-0.00532	-0.00549	-0.00103	-0.00104	-0.0075	0.0039	-0.00135
	762.191	0.00674	0.00533	0.00942	0.0076	-0.000715165	0.00234		521.029	-0.00493	-0.0064	-0.000780072	-0.00267	-0.00568	0.0042	0.000878888
	762.217	0.00602	0.00493	0.00755	0.00977	0.00134	-0.00415		521.04	0.00144	-0.00124	-0.000841598	-0.0027	-0.000476416	-9.08571e-05	-0.00020422
	762.245	0.00637	0.00488	0.0085	0.01041	0.00224	-0.01019		521.053	0.00418	-1.02774e-05	0.000706162	-0.00338	0.00343	-0.00204	-0.000438873
	762.271	0.00756	0.00608	0.01017	0.0107	0.00462	-0.01051		521.065	0.00343	-0.00252	0.00171	-0.000697723	0.00454	-0.00347	-0.000867114
	762.297	0.00804	0.0058	0.00882	0.00797	0.00673	-0.00601		521.076	0.0069	-0.00185	0.000315896	0.00245	0.00227	-0.00499	-0.00308
	762.323	0.00739	0.00557	0.00474	0.00336	0.00487	-0.00148		521.089	-0.00641	-0.00443	-0.00162	0.00122	-0.000326388	-0.00457	-0.00675
	762.35	0.00695	0.00491	0.00264	0.00363	-0.0003066	0.00231		521.101	0.00716	-0.00543	-0.00363	-0.00239	-0.0026	-0.00177	-0.00463
	762.377	0.00691	0.00523	0.00123	0.00276	-0.000364295	0.00511		521.113	-0.000314152	-0.00565	-0.00182	-0.00615	-0.00151	0.000711501	-0.00196
	762.399	0.00799	0.00501	0.00339	0.000272005	0.00112	0.0018		521.125	0.00999	-0.00863	-0.000578524	-0.00788	0.00545	0.00129	0.000824556
	762.426	0.00815	0.00513	0.00496	0.00319	0.00418	-0.0101		521.139	0.00103	-0.01344	-8.22535e-06	-0.00674	0.00963	-0.00289	-0.00141
	762.45	0.00815	0.00495	0.00432	0.00834	0.00295	-0.01711		521.151	0.0043	-0.01115	-0.000675643	-0.00806	0.00898	-0.00844	-0.00181
	762.473	0.0082	0.00545	0.00392	0.00699	0.00131	-0.01488		521.164	-0.000425039	-0.00118	-0.00167	-0.00957	0.00403	-0.01098	0.000796498
	762.496	0.00779	0.00562	0.00501	0.00304	-0.000979517	-0.00998		521.178	0.00288	-0.00143	-0.00143	-0.00599	0.00626	-0.00938	0.00128
	762.519	0.00696	0.00591	-0.00174	0.000722908	-0.00274	-0.00815		521.191	0.000419796	-0.0023	-0.00412	-0.0015	0.0022	-0.00517	0.00444
	762.542	0.00682	0.00564	0.000465093	0.00373	-0.0046	-0.006		521.204	0.000909026	-0.000933381	-0.00373	0.000193343	-0.00192	-0.0026	0.0063
	762.566	0.00491	0.00553	0.00429	0.00695	-0.00246	-0.01459		521.218	0.00326	-0.00835	-0.00305	-0.00116	2.00091e-05	-0.00094661	0.00413
	762.588	0.00465	0.00543	0.00653	0.00654	0.000964873	-0.02263		521.231	0.00186	-0.00658	-0.00474	-0.00201	0.00215	0.000517008	0.00524
	762.612	0.00443	0.00456	0.00464	0.00454	0.00152	-0.02083		521.245	0.00033632	-0.00201	-0.0039	-0.00152	0.0019	0.00165	0.00275
	762.635	0.00432	0.00508	0.0046	0.00283	-0.000713262	-0.01274		521.258	-0.00652	0.0027	-0.0013	-0.00127	0.00274	-0.00145	0.00422
	762.655	0.00427	0.00605	0.00429	0.00451	-0.00209	-0.00342		521.271	-0.00141	-0.00163	0.000611442	0.00064624	0.0048	-0.00136	0.00504
	762.679	0.00407	0.0053	0.0031	0.00368	-0.00361	6.6815e-05		521.285	0.00111	-0.00373	-0.000107822	0.002	0.00436	-0.00217	0.00527
	762.702	0.00388	0.00585	0.00344	0.00362	-0.00457	-0.00536		521.298	0.00033045	-0.00973	-0.00164	0.00188	0.000898198	-0.00603	0.00368
	762.723	0.00516	0.00624	0.00457	0.00536	-0.00111	-0.01085		521.312	0.00311	-0.00808	-0.00251	-0.00039096	-0.00373	-0.00754	0.00401
	762.75	0.00502	0.00524	0.00487	0.00638	-0.000523983	-0.0072		521.326	-0.000423294	-0.0108	-0.00346	-0.00336	-0.00166	-0.00979	0.00302
	762.773	0.00468	0.00555	0.00478	0.00779	-0.00361	-0.00346		521.34	-0.000775606	-0.01139	-0.00319	-0.00773	0.000790128	-0.00953	0.00188
	762.795	0.00407	0.00637	0.00585	0.00844	-0.0076	0.000568345		521.354	-0.00090977	-0.01301	-0.00356	-0.00849	0.00215	-0.00602	-0.000259643
	762.818	0.00415	0.00695	0.0058	0.00588	-0.00652	0.00178		521.368	0.00794	-0.01071	-0.00212	-0.00794	0.00217	-0.00335	0.00109
	762.84	0.00408	0.00713	0.00669	0.00473	-0.00199	0.00318		521.381	0.00498	-0.00328	-0.00064961	-0.00651	0.00364	-0.00393	0.00351
	762.863	0.00374	0.00709	0.0064	0.00509	-0.00162	0.000794103		521.395	0.0036	-0.00364	0.000143155	-0.00377	-2.27724e-05	-0.00747	0.00338
	762.885	0.00438	0.00658	0.00619	0.00706	-0.00675	-0.00698		521.41	0.00156	-0.00276	0.000221995	0.00662	0.000170772	-0.00917	0.00327
	762.908	0.00317	0.00604	0.00679	0.00779	-0.00496	-0.00862		521.425	0.00847	-0.00358	-0.00137	0.00905	-0.000463623	-0.00623	-0.00152
	762.931	0.00312	0.00519	0.00814	0.00699	-0.00484	-0.00709		521.44	0.00243	-0.0092	-0.00172	0.00226	-0.00384	-0.00497	-0.00123
	762.955	0.00333	0.00469	0.00494	0.00893	-0.0058	-0.00283		521.454	0.00117	-0.0136	-0.00255	-0.00105	-0.00616	-0.00752	-0.00334
	762.981	0.00278	0.00538	0.00733	0.01093	-0.00527	-0.000477733		521.469	0.00666	-0.01204	-0.00406	-0.00366	-0.00451	-0.00936	0.000949634
	763.006	0.00274	0.00594	0.0077	0.00957	-0.0015	-0.00638		521.483	-0.00347	-0.01153	-0.00462	-0.000990613	0.00246	-0.00457	0.00299
	763.03	0.00242	0.00617	0.00626	0.00727	-0.00141	-0.00363		521.497	-0.000274959	-0.000520359	-0.00409	0.00308	0.0078	0.00621	0.00381
	763.056	0.00351	0.00609	0.00516	0.00581	-0.00735	-0.00513		521.511	-0.000251873	0.00475	-0.00347	0.00664	0.00994	0.01052	0.00395
	763.079	0.00405	0.0057	0.00497	0.0032	-0.00594	-0.00674		521.525	0.00171	0.00377	-0.00101	0.0051	0.00628	0.00151	0.00183
	763.105	0.00363	0.00581	0.00291	0.0037	-0.00367	0.00323		521.538	0.00353	0.00169	0.003	-0.00173	0.00494	-0.00485	-0.000630991
	763.134	0.00288	0.00568	0.00311	0.00742	-0.00271	0.0104		521.551	0.00525	-0.00245	0.00475	-0.00285	0.00263	-0.00755	-0.00359
	763.161	0.00242	0.00611	0.00527	0.01169	-0.0036	0.01685		521.566	0.0035	-0.00904	0.00351	-0.00215	-0.00073505	-0.0084	-0.00201
	763.188	0.00246	0.00688	0.00609	0.01	-0.00419	0.01778		521.58	0.00407	-0.00892	0.0015	-0.00432	-0.00347	-0.0065	0.00241
	763.214	0.00254	0.00598	0.00658	0.00794	-0.0052	0.00524		521.594	0.00628	-0.00657	-7.91835e-05	-0.00486	-0.00324	-0.00659	0.0045
	763.239	0.00256	0.00637	0.00899	0.00444	-0.00793	-0.00162		521.608	0.00235	-0.00357	-0.00139	-0.00297	-0.000347223	-0.00472	0.00486
	763.266	0.00276	0.00587	0.00658	0.00295	-0.01107	0.00322		521.622	-0.00395	0.00589	-0.00208	0.00305	0.00251	-7.1919e-05	0.0048
	763.292	0.00372	0.0061	0.00574	0.00211	-0.01189	0.00987		521.637	0.00215	0.01144	0.000200822	0.00662	0.00367	0.00299	0.00441
	763.32	0.00337	0.00541	0.00385	0.0059	-0.00925	0.01311		521.652	0.000760829	0.00354	0.00345	0.000402701	0.00454	0.00149	0.0038
	763.346	0.00184	0.00542	0.00382	0.00702	-0.00724	0.01243		521.666	0.0037	-0.00503	0.00262	0.000446276	0.00435	-0.00225	0.00291
	763.372	0.00153	0.00541	0.00489	0.00587	-0.00317	0.0119		521.681	0.00528	-0.0056	0.000555483	-0.00333	0.00211	-0.0049	0.00393
	763.401	0.00184	0.006	0.00679	0.003	-0.00296	0.01173		521.694	0.00312	-0.00287	-0.000480185	-0.00527	0.000387259	-0.00706	0.00422
	763.429	0.000730307	0.00577	0.00294	0.00594	-0.00145	0.00481		521.709	-0.00368	0.00246	-0.00089228	-0.01002	-0.00181	-0.00342	0.00297
	763.458	0.000958552	0.0063	0.00343	0.00534	-0.00321	-0.00128		521.722	0.00288	0.00974	-0.00102	-0.01041	0.000532786	0.00497	0.00252
	763.486	0.00147	0.00594	0.00578	0.00261	-0.00512	0.00248		521.738	-0.00181	0.0076	-0.000741887	-0.00727	0.00564	0.00771	0.00343
	763.515	0.0021	0.00423	0.00424	0.00182	-0.00655	0.01049		521.752	0.00747	-0.000104218	-0.000937589	-0.0083	0.00869	0.000784355	0.0057
	763.545	0.00201	0.00387	0.00225	0.00349	-0.00698	0.02163		521.765	0.01289	0.00148	-0.00159	-0.00532	0.00618	0.0026	0.00759
	763.578	0.00268	0.00492	0.00296	0.0037	-0.00775	0.02493		521.779	0.00739	0.00238	-0.000332673	0.00331	0.00569	0.00223	0.00881
	763.607	0.00212	0.00438	0.00356	0.004	-0.00743	0.01605		521.793	-5.15685e-06	-0.00776	0.00322	0.0032	0.00401	9.0755e-05	0.00962
	763.637	0.00179	0.00401	0.00392	0.00203	-0.00744	0.00418		521.806	0.00307	-0.01046	0.00338	-0.00163	0.00116	-0.00767	0.00662
	763.667	0.00127	0.00488	0.00879	0.0013	-0.00753	-0.00177		521.818	-0.00352	-0.00601	0.00237	-0.00255	-0.000400235	-0.00849	0.00274
	763.695	0.000911846	0.00509	0.00955	-0.000750243	-0.01003	0.000220541		521.831	0.00293	-0.0034	0.000702613	0.000227815	0.00412	-0.00298	0.00103
	763.722	0.000295598	0.004	0.00816	-0.0018	-0.01346	0.00266		521.844	0.000393482	0.0075	4.28011e-05	-0.00149	0.00935	-0.00143	0.0032
	763.752	-0.000234183	0.00414	0.00485	0.00116	-0.01382	0.00237		521.856	0.000404848	0.0105	0.00107	-0.00366	0.00573	-0.000904162	0.00461
	763.78	2.92864e-05	0.00445	0.00486	-0.00086685	-0.01291	0.00679		521.869	-0.00242	0.00757	0.000955618	-0.00475	0.00354	-0.000876594	0.00551
	763.81	0.000366994	0.00421	-3.15757e-05	-0.00127	-0.01364	0.01219		521.882	-0.00574	0.00571	0.000945824	-0.00217	0.00576	-0.0048	0.00509
	763.841	0.00019564	0.00398	0.000346149	0.000572338	-0.01228	0.01183		521.894	0.00257	0.00569	0.00044148	-0.00343	0.000173852	-0.00634	0.0019
	763.87	0.000768819	0.00365	0.000338933	0.000123593	-0.01198	0.00759		521.906	0.00515	-0.00523	-4.51606e-05	-0.000878121	0.0038	-0.00429	0.00186
	763.899	0.000246353	0.00422	0.00211	0.0004359	-0.01403	-0.0013		521.919	-0.00131	-0.0028	-1.65311e-05	0.00113	0.00567	-0.00417	0.00465
	763.928	0.000634291	0.00451	0.00171	-0.000534288	-0.0179	-0.01282		521.928	-0.0043	0.00182	-0.00128	0.00684	0.00611	0.000473217	0.00642
	763.96	0.00157	0.00441	0.00196	-0.00321	-0.02185	-0.01174		521.941	-0.00408	0.00273	-0.00277	0.00326	0.00514	0.00335	0.00629
	763.994	0.000692228	0.00434	0.00107	-0.00295	-0.0212	-0.00733		521.952	-0.00422	0.00672	-0.000747998	0.000270499	0.00899	0.00486	0.00794
	764.022	-0.000562264	0.0043	-0.00148	-0.00442	-0.01805	0.0065		521.965	-0.0021	0.0069	0.00221	-0.00119	0.00974	0.00103	0.01038
	764.052	-0.0015	0.00302	-0.00201	-0.00458	-0.01553	0.00969		521.977	-0.00511	-0.000285452	0.00207	-0.00119	0.0067	-0.00334	0.01022
	764.083	-0.00196	0.00329	-0.00218	-0.00534	-0.0133	0.00437		521.987	-0.000196492	-0.00418	0.00158	0.00495	0.00815	-0.00118	0.00945
	764.111	-0.00243	0.00351	-0.000854744	-0.00535	-0.01251	-0.00243		521.999	-0.00782	-0.000446316	0.00145	0.00666	0.00533	0.0016	0.00853
	764.139	-0.00181	0.00329	-0.000452763	-0.00293	-0.01437	-0.01603		522.011	0.00313	0.00808	0.00301	0.00847	0.00371	0.00267	0.00594
	764.167	-0.00168	0.00365	0.000354426	-0.000797555	-0.01431	-0.01642		522.022	-0.0096	0.01229	-0.000552584	0.0074	0.00442	0.0071	0.00533
	764.197	-0.000444735	0.00423	-0.0026	-0.000310731	-0.01724	-0.00956		522.033	-0.0075	0.01631	-0.00101	0.00822	0.00638	0.00571	0.00636
	764.225	-0.000836953	0.00392	-0.00207	-0.00591	-0.0193	-0.00725		522.045	-0.00968	0.01147	0.00317	0.00467	0.01018	0.000647704	0.0074
	764.254	0.000101524	0.00324	-0.00159	-0.0081	-0.02116	0.00135		522.055	0.00063648	0.00496	0.00461	0.00346	0.01111	0.00237	0.00786
	764.281	0.000502373	0.00216	-0.00231	-0.00827	-0.0209	0.00122		522.065	-0.00932	-0.00353	0.00335	0.00429	0.00756	0.00375	0.00945
	764.309	0.00030086	0.00252	-0.00145	-0.00835	-0.0218	-0.000698121		522.077	-0.00476	-0.00778	0.00129	0.00204	0.0048	0.00346	0.00872
	764.337	-0.000289746	0.00314	0.00307	-0.00733	-0.01885	0.000122771		522.087	-0.00554	-0.00316	0.00143	0.000477925	0.00337	0.0034	0.00666
	764.368	0.000132001	0.00318	-0.00308	-0.00349	-0.01919	-0.00755		522.099	-0.0077	0.00522	0.00252	0.00489	0.00257	0.00913	0.00438
	764.397	0.000487748	0.00364	-0.00543	-0.00214	-0.02034	-0.0115		522.108	-0.00597	0.00888	0.00335	0.00815	0.00547	0.00732	0.00442
	764.429	-0.00131	0.00242	-0.005	-0.00232	-0.02252	-0.01339		522.118	-0.00827	0.00385	0.00281	0.00624	0.00927	0.00346	0.00645
	764.456	-0.00186	0.00211	-0.00576	-0.00516	-0.02303	-0.01175		522.129	-0.00919	0.00481	0.00235	0.00461	0.01169	-0.00251	0.01038
	764.483	-0.00166	0.0029	-0.00609	-0.00806	-0.01676	-0.00687		522.139	-0.00426	0.00447	0.00263	0.00502	0.01197	-0.00232	0.01325
	764.508	-0.000560472	0.00252	-0.00377	-0.00958	-0.02013	-0.000921738		522.148	-0.00734	0.000789143	0.00224	0.00661	0.00924	-0.00182	0.0128
	764.535	-0.00194	0.00182	-0.00342	-0.00947	-0.02431	0.00431		522.158	-0.000966407	-0.00233	0.00221	0.00881	0.00715	0.00324	0.01023
	764.562	-0.00267	0.00102	-0.00243	-0.00818	-0.02504	0.00464		522.168	-0.000844748	0.00277	-0.00226	0.00736	0.00261	0.00693	0.00807
	764.587	-0.00168	0.000622798	-0.00309	-0.00765	-0.02052	0.00488		522.179	0.00241	0.01029	0.000411977	0.00861	-0.00204	0.0071	0.00673
	764.613	-0.00209	0.00212	-0.0052	-0.0075	-0.02151	-0.00371		522.189	0.0034	0.01185	0.00234	0.00957	0.000276631	0.01078	0.00567
	764.637	-0.0014	0.00172	-0.00616	-0.00575	-0.02553	-0.01613		522.2	-0.00434	0.00959	0.00321	0.00622	0.00873	0.00516	0.00623
	764.663	-0.000348453	0.00117	-0.00666	-0.00538	-0.02623	-0.02359		522.21	-0.01604	0.00348	0.000988709	0.00841	0.0057	0.00193	0.00696
	764.693	-0.00143	0.00177	-0.00646	-0.00679	-0.02737	-0.0205		522.22	-0.00764	-0.000285311	-0.00228	0.00878	0.00555	-0.000811263	0.0086
	764.72	-0.00228	0.00177	-0.00908	-0.00824	-0.02341	-0.01501		522.23	-0.00662	-0.000622504	-0.0025	0.00537	0.00346	-0.003	0.00907
	764.744	-0.00376	0.000725361	-0.00707	-0.00926	-0.02275	-0.00806		522.24	-0.00212	0.0033	0.00138	0.00394	0.00476	-0.0017	0.0066
	764.77	-0.00339	0.000672734	-0.00334	-0.0085	-0.02117	-0.00716		522.251	6.65999e-05	0.00373	0.00196	0.00327	0.00641	-0.00104	0.00443
	764.795	-0.00437	0.00131	-0.00439	-0.00685	-0.02036	-0.0145		522.261	-0.00353	0.00712	0.00112	0.00259	0.00846	0.00284	0.00282
	764.82	-0.005	0.0016	-0.00754	-0.00722	-0.02573	-0.01784		522.271	0.00292	0.00481	0.000916874	0.000982312	0.00636	0.00649	0.00393
	764.847	-0.00517	0.00206	-0.00717	-0.00818	-0.02712	-0.02193		522.282	-0.00615	-0.00318	0.00263	0.00534	0.00785	-0.0019	0.00725
	764.871	-0.00501	0.00108	-0.00797	-0.00878	-0.02474	-0.02076		522.292	-0.00727	-0.000451867	0.00282	0.00471	0.00945	-0.00149	0.01083
	764.895	-0.00473	0.000822243	-0.00573	-0.00825	-0.02177	-0.0144		522.303	-0.00886	0.00763	0.00415	0.00706	0.01004	1.97629e-05	0.01161
	764.922	-0.00362	0.00103	-0.00173	-0.00876	-0.02581	-0.00921		522.314	-0.01518	0.00645	0.00138	0.00851	0.00666	-0.00385	0.00812
	764.947	-0.00348	0.0014	-0.00414	-0.01168	-0.02677	-0.005		522.324	-0.00678	0.00125	-0.000468906	0.00522	0.00393	-0.00187	0.0082
	764.972	-0.00332	0.00074882	-0.00644	-0.01298	-0.02437	-0.00263		522.335	-0.00642	0.00225	0.000147319	0.00103	0.00764	0.00675	0.01076
	764.997	-0.00367	0.000400139	-0.00381	-0.01222	-0.02688	-0.00273		522.346	-0.00734	-0.00202	0.0013	0.000912344	0.01076	0.0088	0.00824
	765.022	-0.00491	0.000663363	-0.00804	-0.01307	-0.02573	-0.00478		522.357	-0.006	-0.0044	0.00177	0.00203	0.00893	0.00892	0.00521
	765.046	-0.00602	0.000508925	-0.0084	-0.01529	-0.02288	-0.01406		522.368	-0.00374	-0.00364	-0.00096591	0.00543	0.00547	-0.00159	0.00618
	765.072	-0.00518	0.000342631	-0.00664	-0.01492	-0.023	-0.02147		522.38	-0.00202	-0.00196	-0.00163	0.00725	0.00387	-0.00456	0.00578
	765.096	-0.00426	0.000610841	-0.00693	-0.01205	-0.02562	-0.01704		522.39	-0.00657	-0.00214	-0.00201	0.00674	0.00588	0.000433144	0.00588
	765.122	-0.00431	0.000787547	-0.00624	-0.00947	-0.02727	-0.01226		522.402	-0.01065	0.00231	-0.00391	0.00473	0.00423	-0.002	0.00813
	765.145	-0.00455	0.000947178	-0.00602	-0.0099	-0.02444	-0.01197		522.415	-0.01018	0.00336	-0.0017	0.00384	0.00365	-0.00208	0.00695
	765.173	-0.00375	0.000842302	-0.00816	-0.01193	-0.0213	-0.01281		522.425	-0.00916	-0.0011	0.000781929	0.00189	0.00842	-0.00029111	0.00563
	765.2	-0.0034	0.00174	-0.00968	-0.01131	-0.02239	-0.01741		522.439	-0.00851	-0.0031	-0.000252744	0.00374	0.01196	0.00129	0.00161
	765.228	-0.00456	0.000519675	-0.00996	-0.01288	-0.02428	-0.02404		522.45	-0.00587	-0.00579	-0.000700928	0.00739	0.00802	0.000585491	0.00374
	765.257	-0.00491	-0.000452031	-0.01067	-0.01639	-0.02367	-0.02508		522.459	-0.0061	-0.00229	0.000143583	0.00448	0.00464	0.00040553	0.00465
	765.285	-0.00523	-0.000271328	-0.0076	-0.01438	-0.02481	-0.02174		522.471	-0.00563	0.00255	-0.00201	0.004	0.00163	0.000790161	0.00886
	765.313	-0.00507	0.000524116	-0.00584	-0.01097	-0.02919	-0.0138		522.482	-0.00172	0.00193	-0.00317	0.00472	0.00137	0.000361889	0.01079
	765.341	-0.00528	0.00062121	-0.00292	-0.00971	-0.03011	-0.00907		522.494	-0.00137	-0.00186	-0.0017	0.00618	0.00404	-0.000641264	0.00909
	765.37	-0.00349	-0.000347353	-0.00309	-0.00982	-0.03003	-0.0185		522.506	-0.00871	-0.00262	-0.00043281	0.0053	0.00877	0.00145	0.00538
	765.398	-0.00374	-0.000521933	-0.00629	-0.00992	-0.03066	-0.02325		522.518	0.000713729	-0.00338	-0.00176	0.00609	0.01454	0.00101	0.00172
	765.425	-0.00363	-0.000319379	-0.00708	-0.00739	-0.02817	-0.01826		522.53	-0.01027	-0.00615	-0.00158	0.00788	0.01286	-0.00563	0.00234
	765.453	-0.00277	-0.000266913	-0.00883	-0.00796	-0.0239	-0.01631		522.542	0.00356	-0.01166	-0.00139	0.00702	0.008	-0.00236	0.00498
	765.483	-0.004	-0.000829229	-0.00859	-0.00935	-0.02346	-0.01339		522.555	-0.00747	-0.00784	0.00172	0.00183	0.00618	-0.00707	0.00603
	765.513	-0.00452	-0.000825182	-0.00725	-0.01339	-0.02622	-0.01282		522.568	0.000640216	-0.00523	2.7366e-05	-0.00135	0.00506	-0.00778	0.0066
	765.539	-0.00595	-0.000570712	-0.0096	-0.01192	-0.02544	-0.0116		522.58	-0.000945486	0.00219	-0.000775437	-0.002	0.00731	-0.00268	0.00456
	765.572	-0.00696	-0.000916231	-0.00683	-0.01348	-0.02198	-0.01842		522.592	0.00397	0.00549	-0.00116	0.00141	0.01159	-0.00274	0.00731
	765.602	-0.00656	-0.00121	-0.00586	-0.01396	-0.02769	-0.02378		522.604	0.00524	-0.000745073	-0.000620554	0.00553	0.00916	-0.00287	0.00658
	765.632	-0.00728	-0.000621598	-0.0068	-0.01293	-0.02963	-0.0204		522.618	-0.00181	-0.00621	0.000693679	0.00723	0.00253	-0.00171	0.00613
	765.661	-0.00667	-0.00088635	-0.00988	-0.01231	-0.0285	-0.01803		522.631	-0.00274	-0.00689	0.000607784	0.00492	0.00325	0.000259992	0.00356
	765.689	-0.00588	-0.00163	-0.01242	-0.01167	-0.03072	-0.01581		522.646	-0.01338	-0.00433	-0.0018	-0.00103	0.00345	-0.00083674	0.00322
	765.72	-0.00488	-0.00111	-0.01368	-0.01372	-0.02894	-0.01624		522.66	0.00593	-0.00152	-0.00399	-0.000903909	0.00242	0.00175	0.00675
	765.748	-0.00613	-0.000232925	-0.01286	-0.01707	-0.02792	-0.01688		522.673	0.00415	0.00213	-0.00115	0.000795585	0.000976782	-0.00111	0.0099
	765.775	-0.00488	-0.00096062	-0.01202	-0.01853	-0.02625	-0.01582		522.685	0.01003	-0.00015623	0.000783211	0.00429	0.00168	0.000392136	0.00699
	765.808	-0.00476	-0.00201	-0.01077	-0.01705	-0.02714	-0.02321		522.699	0.00308	-0.0037	0.00129	0.00442	0.00184	-0.000607856	0.00707
	765.839	-0.00657	-0.00228	-0.0118	-0.0173	-0.03122	-0.02439		522.711	2.9139e-05	-0.00557	0.00295	0.00373	0.00132	0.00285	0.007
	765.867	-0.00831	-0.00161	-0.0125	-0.01571	-0.02934	-0.02183		522.726	-7.52472e-06	-0.00519	0.0017	0.00542	0.000828395	0.00468	0.00329
	765.895	-0.0087	-0.00151	-0.01179	-0.01597	-0.0301	-0.02141		522.739	-0.00332	-0.00375	0.000336196	0.00433	0.00124	0.0087	0.0032
	765.923	-0.00815	-0.00218	-0.01209	-0.01698	-0.03067	-0.01857		522.755	-0.00709	-0.00675	-0.000905522	-0.000321764	0.00352	0.00539	-2.04417e-05
	765.953	-0.00873	-0.00275	-0.01094	-0.01738	-0.02843	-0.01774		522.769	-0.00719	-0.0067	-0.00327	-0.0026	0.00716	-0.00107	0.00226
	765.982	-0.00932	-0.00178	-0.01008	-0.01769	-0.02652	-0.01721		522.782	-0.00527	-0.00515	-0.00328	-0.00287	0.01092	-0.00536	0.0039
	766.013	-0.00804	-0.00138	-0.01139	-0.01845	-0.02844	-0.01759		522.796	0.00904	0.005	-0.000866107	-0.00481	0.00782	-0.00658	0.00443
	766.042	-0.00638	-0.00204	-0.01128	-0.01795	-0.02876	-0.02395		522.807	0.0101	0.0044	0.00246	-0.00164	0.00259	-0.00527	0.00557
	766.071	-0.00594	-0.00255	-0.01196	-0.01741	-0.02885	-0.03013		522.82	0.00208	-0.00241	0.00242	0.00306	-0.000176317	-0.00485	0.01032
	766.1	-0.00752	-0.00261	-0.01162	-0.0182	-0.0289	-0.0318		522.833	-0.000252	-0.0053	0.00112	0.00504	-0.000698716	0.000291917	0.0107
	766.13	-0.00758	-0.00327	-0.01164	-0.01964	-0.02724	-0.03126		522.847	-0.00141	-0.00954	0.000318993	0.00347	-0.000616246	0.00336	0.00885
	766.158	-0.00754	-0.00302	-0.01234	-0.01905	-0.03101	-0.02916		522.86	-0.000932341	-0.01178	0.000733226	-0.000584351	0.000852638	0.00458	0.00664
	766.19	-0.00818	-0.00275	-0.01258	-0.01813	-0.03029	-0.02165		522.875	-0.00179	-0.00849	0.00163	-0.005	0.00139	0.0011	0.00636
	766.221	-0.00905	-0.00272	-0.01091	-0.01764	-0.03198	-0.01568		522.888	0.00127	-8.93136e-05	0.00162	-0.0046	0.000919497	-0.00177	0.0071
	766.254	-0.00936	-0.00311	-0.01098	-0.01887	-0.03144	-0.01827		522.902	0.000814947	0.00147	0.000607544	-0.00333	0.00412	-0.00346	0.00861
	766.284	-0.01037	-0.00384	-0.01261	-0.02363	-0.02844	-0.02931		522.917	-0.00224	0.00118	0.000718267	-0.00097023	0.00717	-0.00568	0.00799
	766.311	-0.01039	-0.00356	-0.01493	-0.02392	-0.02699	-0.03754		522.931	0.00556	0.00224	0.00182	0.00163	0.00672	-0.00582	0.00478
	766.34	-0.00983	-0.0039	-0.01803	-0.02241	-0.02666	-0.03911		522.944	0.00496	0.00081959	0.00153	0.00197	0.0057	-0.00218	0.00593
	766.366	-0.00945	-0.00475	-0.01825	-0.02183	-0.03247	-0.03496		522.956	0.00674	-0.00613	-0.00246	0.000640637	0.00698	0.0064	0.00868
	766.395	-0.00936	-0.00344	-0.01486	-0.01878	-0.03266	-0.02997		522.97	0.000498797	-0.00901	-0.00258	-0.000897325	0.00646	0.00631	0.00915
	766.42	-0.00946	-0.00313	-0.0156	-0.01698	-0.03505	-0.0272		522.983	0.000472321	-0.00694	-0.000381176	-0.00247	0.00458	0.00183	0.00808
	766.448	-0.0098	-0.00392	-0.01366	-0.01732	-0.03411	-0.02355		522.996	0.000534184	-0.0039	0.000540263	-0.00097366	0.00212	-0.00111	0.00591
	766.474	-0.01002	-0.00422	-0.01367	-0.02107	-0.03392	-0.02289		523.01	-0.000923983	-0.000289486	0.00211	-0.0021	0.00261	-0.00462	0.00791
	766.5	-0.01035	-0.00394	-0.01567	-0.02566	-0.03807	-0.02886		523.023	-0.000265802	0.00495	0.00248	-0.00271	0.00563	-0.00638	0.0079
	766.528	-0.01089	-0.00396	-0.01395	-0.0269	-0.03789	-0.03834		523.035	-0.00249	0.00492	0.00195	-0.000243524	0.00587	-0.00552	0.01079
	766.551	-0.01012	-0.00383	-0.01305	-0.02679	-0.03781	-0.04093		523.048	0.00271	0.00038679	0.00128	0.00297	0.00591	-0.00381	0.00988
	766.578	-0.00975	-0.00387	-0.01652	-0.02563	-0.03787	-0.03941		523.061	-0.00315	-0.004	0.00101	0.00497	0.00382	0.00577	0.0061
	766.602	-0.0097	-0.0044	-0.01794	-0.0267	-0.04054	-0.03592		523.075	-0.00704	-0.00382	0.000488061	0.00673	0.000291505	0.00713	0.00205
	766.626	-0.0095	-0.00454	-0.0171	-0.02374	-0.04104	-0.03111		523.088	0.00169	-0.00542	0.000695757	0.00599	0.00215	0.00676	0.00394
	766.654	-0.01095	-0.00485	-0.01689	-0.02153	-0.04363	-0.02554		523.101	-0.00176	0.000965109	0.00118	0.00325	0.000795639	0.0032	0.00836
	766.679	-0.01112	-0.00467	-0.01638	-0.02156	-0.04288	-0.02437		523.112	-0.00235	0.00293	0.00262	-0.00201	0.00050967	0.00146	0.01045
	766.704	-0.01177	-0.00432	-0.01623	-0.02435	-0.0391	-0.0275		523.126	-0.000943462	0.00472	0.00299	-0.00312	0.00527	0.00112	0.0078
	766.729	-0.01072	-0.00558	-0.01759	-0.02567	-0.03691	-0.02594		523.138	0.000391852	3.23081e-05	0.00218	-0.0019	0.0088	-6.97926e-05	0.00528
	766.753	-0.01167	-0.00536	-0.01781	-0.02595	-0.03859	-0.03007		523.151	0.00521	-0.00509	0.000163021	0.00461	0.00836	0.00122	0.00518
	766.775	-0.01158	-0.0062	-0.01948	-0.02476	-0.0415	-0.03879		523.164	0.01197	-0.00473	-0.00127	0.00743	0.00699	0.000287111	0.00537
	766.798	-0.01113	-0.00576	-0.01823	-0.02343	-0.03875	-0.04191		523.175	0.01189	-0.00476	0.000168557	0.00369	0.00522	-0.00228	0.00727
	766.824	-0.01166	-0.00614	-0.01639	-0.02148	-0.03725	-0.03576		523.188	0.00538	-0.00553	-0.00261	-0.00133	0.00591	0.00413	0.0084
	766.843	-0.01239	-0.00595	-0.0142	-0.02242	-0.03566	-0.03024		523.199	0.00826	-0.000575277	-0.00136	-0.00113	0.00955	0.00116	0.00788
	766.864	-0.01278	-0.00481	-0.01385	-0.02325	-0.0349	-0.02517		523.212	0.00070545	0.00547	-0.000768256	0.000828083	0.00942	0.00304	0.0069
	766.887	-0.01255	-0.00534	-0.01583	-0.02373	-0.03387	-0.0202		523.224	0.00594	0.00554	0.0026	-0.00232	0.00728	-0.00138	0.00642
	766.909	-0.01223	-0.00587	-0.01667	-0.02017	-0.03511	-0.02272		523.236	0.0024	0.00347	0.00251	-0.00459	0.00596	-0.00651	0.00873
	766.929	-0.01252	-0.00489	-0.01861	-0.0171	-0.03563	-0.03262		523.246	0.00496	-0.000559624	0.00204	-0.00481	0.00457	-0.00436	0.00741
	766.954	-0.01361	-0.006	-0.01974	-0.01777	-0.03621	-0.0409		523.258	0.00218	-0.00285	0.00133	-0.000823477	0.00542	0.00207	0.00427
	766.973	-0.01266	-0.00608	-0.01901	-0.01984	-0.03643	-0.04001		523.269	0.00504	-0.00192	0.0014	0.00469	0.00496	0.00518	0.00649
	766.996	-0.01373	-0.00643	-0.01698	-0.02087	-0.03576	-0.03436		523.279	-0.0017	0.00308	0.00164	0.00674	0.00747	0.00359	0.0091
	767.018	-0.01494	-0.00601	-0.01463	-0.01793	-0.03913	-0.02815		523.291	-0.00577	0.00536	0.00108	0.0087	0.01156	0.000668402	0.00888
	767.039	-0.0151	-0.00607	-0.01307	-0.01744	-0.04087	-0.02479		523.302	-0.00401	0.00396	0.00127	0.00179	0.01291	-0.000379527	0.00721
	767.06	-0.01448	-0.00647	-0.01399	-0.02049	-0.03876	-0.02746		523.314	-0.00915	0.00352	0.00102	0.00492	0.00675	-0.00066565	0.00603
	767.081	-0.01355	-0.00648	-0.0154	-0.0211	-0.0357	-0.03009		523.325	0.000143238	-0.000930586	0.00149	0.00405	0.00662	-0.00191	0.003
	767.101	-0.01376	-0.00612	-0.0173	-0.0199	-0.03517	-0.02976		523.336	-0.000858236	-0.0035	0.00166	0.00142	0.01044	-0.00559	0.00495
	767.124	-0.01342	-0.00588	-0.01522	-0.01836	-0.03655	-0.03113		523.347	-0.000769135	-0.00731	0.00101	-0.00203	0.01079	-0.00634	0.00662
	767.146	-0.01333	-0.00516	-0.01325	-0.01763	-0.03771	-0.03041		523.359	-0.01148	-0.00442	-5.68192e-05	0.00281	0.01195	-0.00142	0.00673
	767.166	-0.01288	-0.0053	-0.01326	-0.01937	-0.03456	-0.02781		523.371	-0.00558	-0.00306	-0.001	0.00226	0.00917	0.00652	0.00748
	767.19	-0.013	-0.00653	-0.0146	-0.0195	-0.03351	-0.02533		523.384	-0.00358	0.00267	-0.00141	0.00241	0.00389	0.00596	0.00621
	767.212	-0.01387	-0.00672	-0.01427	-0.01704	-0.03498	-0.02583		523.396	-0.00245	0.00645	0.000909346	0.00385	0.00435	0.00264	0.01004
	767.236	-0.01375	-0.0076	-0.01578	-0.01583	-0.03743	-0.02059		523.407	0.00273	0.00365	0.00331	0.00386	0.00487	-0.00467	0.00816
	767.261	-0.01379	-0.00707	-0.01603	-0.01549	-0.03716	-0.01953		523.419	0.00117	-0.000307758	0.00301	0.000852186	0.000670863	-0.00704	0.00629
	767.283	-0.01511	-0.00581	-0.01351	-0.01747	-0.03298	-0.02559		523.431	0.00319	-0.00701	0.000399329	-0.000335566	0.00396	0.000170727	0.00565
	767.305	-0.01489	-0.0066	-0.01085	-0.01682	-0.02982	-0.0343		523.443	-0.000247618	-0.00803	0.000260706	0.000557149	0.01064	0.00772	0.0088
	767.331	-0.01571	-0.00658	-0.0115	-0.01739	-0.0317	-0.02851		523.454	0.00651	0.00523	0.000444694	0.00266	0.0106	0.00598	0.00536
	767.357	-0.0167	-0.00633	-0.01375	-0.01633	-0.03328	-0.02234		523.465	0.00163	0.0103	0.0011	0.00403	0.0102	0.00661	0.000785317
	767.381	-0.01577	-0.00634	-0.01541	-0.01603	-0.03076	-0.02151		523.477	-0.000585925	0.00407	0.00128	0.00326	0.0096	0.00633	0.00288
	767.404	-0.01488	-0.00686	-0.01549	-0.01406	-0.03126	-0.01595		523.488	-0.00409	0.00229	0.000932246	-0.000311754	0.00595	0.00369	0.00503
	767.433	-0.01382	-0.00667	-0.01483	-0.01305	-0.03369	-0.01134		523.499	-0.00529	0.0024	0.000917732	-0.00194	0.000361504	0.000748074	0.00911
	767.456	-0.01392	-0.00667	-0.01417	-0.01564	-0.03245	-0.01767		523.511	-0.00635	-0.000205015	0.0027	-0.0011	-0.00214	-0.000698411	0.0087
	767.481	-0.01349	-0.00754	-0.01421	-0.01559	-0.03188	-0.02862		523.522	-0.00843	-0.00158	0.00346	-0.00105	0.00137	0.00197	0.01077
	767.507	-0.01505	-0.00698	-0.01467	-0.01327	-0.0318	-0.02741		523.534	-0.00735	-0.00388	0.00224	-0.000953866	0.00456	0.00309	0.00831
	767.533	-0.01589	-0.00599	-0.01474	-0.01449	-0.03142	-0.02392		523.546	-0.00217	-0.00615	0.00127	0.00142	0.0069	0.00587	0.00244
	767.558	-0.01673	-0.00611	-0.01548	-0.01709	-0.03043	-0.02254		523.559	0.00103	-0.0092	-0.000245515	0.00418	0.00649	0.00918	0.000598461
	767.585	-0.01602	-0.00662	-0.016	-0.02172	-0.032	-0.0178		523.57	0.0013	-0.00173	-0.00197	0.00533	0.0049	0.00423	0.000454157
	767.61	-0.01568	-0.00589	-0.01561	-0.02309	-0.0356	-0.01376		523.583	-0.00571	0.00195	-0.00187	0.007	0.00348	-0.00208	-0.00224
	767.637	-0.01433	-0.00618	-0.01456	-0.01997	-0.03464	-0.0178		523.595	-0.00254	-0.000677691	0.00143	0.00233	0.00369	-0.00115	-8.11749e-05
	767.665	-0.01537	-0.00712	-0.01529	-0.01768	-0.03212	-0.02857		523.606	-0.0031	-0.00363	0.0034	-0.00145	0.00641	0.000823435	0.00297
	767.693	-0.01437	-0.00723	-0.0164	-0.0161	-0.02901	-0.0283		523.619	-7.0325e-05	-0.00631	0.00255	-0.00195	0.00814	0.00778	0.00664
	767.722	-0.01369	-0.00709	-0.0174	-0.01678	-0.0286	-0.02342		523.63	0.00086941	-0.0055	0.000886216	-0.000148762	0.0066	0.00967	0.00695
	767.75	-0.01466	-0.00633	-0.01626	-0.01844	-0.02733	-0.02031		523.644	-0.00248	-0.0052	-0.000415321	0.0018	0.0057	0.00868	0.00728
	767.78	-0.01508	-0.00657	-0.01979	-0.02004	-0.02647	-0.02228		523.656	0.000906116	0.00179	-0.000578658	0.00165	0.00237	0.00755	0.0077
	767.811	-0.01618	-0.00645	-0.01853	-0.01946	-0.02825	-0.01783		523.669	-0.000686811	-0.00345	0.000558202	-0.000316468	0.00199	-0.00196	0.00522
	767.84	-0.01537	-0.00759	-0.01672	-0.01814	-0.03531	-0.02048		523.683	-0.00223	-0.00574	0.00212	0.000275959	0.00397	-0.00697	0.00261
	767.871	-0.01458	-0.00866	-0.01598	-0.01816	-0.03863	-0.0278		523.696	-0.01181	-0.00869	0.00214	-3.91959e-06	0.00655	-0.00449	0.00435
	767.901	-0.01298	-0.00832	-0.01612	-0.01584	-0.03671	-0.02918		523.71	-0.00499	-0.00498	0.000217351	0.00164	0.00738	-0.00287	0.00771
	767.932	-0.01282	-0.0087	-0.01554	-0.01685	-0.03282	-0.02773		523.723	-0.00913	-0.00898	-0.00144	0.00313	0.00415	-0.00331	0.00843
	767.963	-0.01164	-0.00889	-0.01669	-0.02005	-0.03061	-0.02369		523.735	-0.00981	-0.00695	-0.00254	0.00343	0.00128	-0.00122	0.00569
	767.993	-0.01292	-0.00861	-0.01885	-0.02223	-0.03255	-0.02052		523.748	-0.00693	-0.00472	-0.00286	0.00421	0.0012	0.00341	0.00495
	768.024	-0.01403	-0.00853	-0.01999	-0.01751	-0.03425	-0.02214		523.761	-0.000695754	0.00116	-0.00221	0.00102	0.000662252	0.00126	0.00402
	768.053	-0.01523	-0.00838	-0.01956	-0.01719	-0.03541	-0.02476		523.776	-0.00626	0.00503	0.000772463	-0.00194	-0.000690653	-0.000873991	0.00516
	768.084	-0.01572	-0.00913	-0.02006	-0.01585	-0.034	-0.02775		523.79	-0.00474	0.00253	0.00262	-0.00445	-0.00207	-0.00601	0.00147
	768.116	-0.01592	-0.0097	-0.01959	-0.01447	-0.03376	-0.02988		523.803	-0.00365	-0.000808651	0.00241	-0.00458	0.000692999	-0.00234	0.00157
	768.147	-0.01509	-0.00949	-0.0192	-0.01249	-0.03211	-0.02759		523.816	-0.00168	-0.00576	0.00135	-0.00524	0.000566608	0.000842552	0.00336
	768.179	-0.01575	-0.00823	-0.01758	-0.01591	-0.03337	-0.02519		523.83	-0.01218	-0.00553	-0.00143	-0.00528	-0.00146	0.00453	0.00254
	768.21	-0.01544	-0.00911	-0.01978	-0.01823	-0.03118	-0.02184		523.843	-0.00413	-0.00521	-0.00205	-0.00196	0.00173	0.00203	0.00625
	768.24	-0.01426	-0.00934	-0.01968	-0.01987	-0.02997	-0.02068		523.857	-0.00578	0.000752454	-0.00016919	0.00105	0.00161	0.00155	0.00719
	768.271	-0.01379	-0.00981	-0.01723	-0.0199	-0.03263	-0.02528		523.871	-0.000256987	0.00364	0.000425125	0.00333	-0.00102	0.000242457	0.00613
	768.304	-0.01395	-0.00964	-0.01889	-0.01981	-0.03053	-0.03098		523.886	-0.0019	0.0036	0.000454247	0.000428825	0.00102	-0.00406	0.00173
	768.336	-0.0147	-0.01001	-0.02095	-0.01956	-0.03356	-0.03397		523.902	-0.00336	-0.00437	-0.0014	2.21554e-06	0.00606	-0.0047	-6.86044e-06
	768.367	-0.01548	-0.00965	-0.02326	-0.02023	-0.03775	-0.03352		523.917	-0.00931	-0.00316	-0.00217	0.000306466	0.00637	-0.00528	0.00403
	768.397	-0.01578	-0.01015	-0.02256	-0.02057	-0.0355	-0.03168		523.93	-5.50072e-05	-0.00419	-0.00189	0.000364044	0.00712	-0.00393	0.0071
	768.428	-0.01576	-0.00972	-0.02078	-0.01989	-0.03456	-0.02936		523.944	-0.00364	-0.00797	-0.0031	0.00117	0.00722	-0.00204	0.00948
	768.459	-0.01514	-0.00956	-0.01893	-0.01795	-0.03158	-0.0244		523.957	-0.00617	-0.00638	-0.00224	0.00272	0.00493	-0.000134197	0.00825
	768.492	-0.01417	-0.01099	-0.01818	-0.01977	-0.02805	-0.01866		523.971	-0.00444	-0.00539	-0.000197698	0.00474	0.00188	0.00127	0.00698
	768.52	-0.01303	-0.01039	-0.01985	-0.02334	-0.02793	-0.01845		523.984	-0.00325	-0.000128761	0.000407022	0.00183	5.43694e-05	-0.000510419	0.00568
	768.551	-0.01263	-0.0099	-0.02365	-0.02533	-0.02907	-0.02541		523.996	-0.00507	0.00247	0.000209865	0.000675185	-0.00174	-0.00279	0.0022
	768.582	-0.01328	-0.00994	-0.02348	-0.02539	-0.03293	-0.03124		524.011	-0.00344	0.000761806	0.000715467	-0.00467	0.00497	-0.00322	0.000588944
	768.614	-0.01356	-0.01049	-0.02214	-0.0268	-0.03596	-0.03693		524.023	-0.00351	-0.00124	0.000825901	-0.00351	0.00451	0.00196	0.00237
	768.646	-0.01476	-0.01082	-0.01961	-0.02746	-0.04003	-0.04235		524.036	-0.00384	-0.00368	0.000859983	-0.0022	-0.000319649	0.00447	0.00419
	768.676	-0.0154	-0.01122	-0.01992	-0.02565	-0.03926	-0.04274		524.049	-0.00812	-0.00775	0.000741851	-0.00212	0.00256	0.00635	0.00458
	768.706	-0.01554	-0.01121	-0.02033	-0.02211	-0.03777	-0.03682		524.063	-0.00687	-0.00392	-0.00199	0.00409	0.00172	0.00816	0.00593
	768.735	-0.01538	-0.01075	-0.02243	-0.02406	-0.03727	-0.0272		524.077	-0.0105	0.0028	-0.00177	0.00741	0.00131	0.00528	0.00255
	768.765	-0.01452	-0.01002	-0.02482	-0.02645	-0.03614	-0.02313		524.093	-0.000264266	0.00345	0.000164536	-0.00107	-0.0038	-0.000504746	0.00219
	768.794	-0.01382	-0.01064	-0.02487	-0.02681	-0.03456	-0.02181		524.106	0.00145	-0.000322822	0.000117328	-0.00521	-0.00759	0.000278729	0.00326
	768.823	-0.01353	-0.01119	-0.02565	-0.02589	-0.03275	-0.01572		524.119	-0.00223	-0.00355	-9.70936e-05	-0.00873	-0.0055	0.00252	0.00392
	768.851	-0.01274	-0.01078	-0.02715	-0.02551	-0.0356	-0.01767		524.134	-0.00105	-0.00626	-0.00118	-0.00913	-0.00266	-0.000718468	0.00541
	768.877	-0.01302	-0.01026	-0.02479	-0.02378	-0.03608	-0.02726		524.148	0.000210606	-0.00904	-0.00277	-0.00671	0.00152	-0.00256	0.00843
	768.906	-0.01313	-0.01037	-0.02157	-0.02335	-0.03638	-0.03863		524.163	0.00123	-0.00786	-0.00378	0.000711386	0.00406	-0.00275	0.00761
	768.931	-0.01445	-0.01111	-0.02182	-0.02574	-0.04328	-0.03966		524.174	0.00115	-0.00649	-0.00276	0.0055	0.00269	0.000855802	0.00528
	768.959	-0.01409	-0.01089	-0.02309	-0.02745	-0.04372	-0.03547		524.186	-0.000485019	-0.00464	-0.000905793	0.00732	0.00118	0.00327	0.00479
	768.986	-0.01512	-0.01138	-0.02316	-0.02536	-0.03848	-0.0351		524.201	0.00171	-0.00187	0.00147	0.00533	-0.00171	0.0037	0.00709
	769.013	-0.01548	-0.01163	-0.02296	-0.02361	-0.03379	-0.03369		524.213	-0.00612	0.00331	0.00265	0.0031	-0.00364	0.00234	0.00786
	769.038	-0.01479	-0.01118	-0.02288	-0.0242	-0.03498	-0.02967		524.225	-0.00723	0.00346	0.00209	0.00154	-0.0042	-0.00121	0.00814
	769.064	-0.01384	-0.01133	-0.02257	-0.02538	-0.0324	-0.02941		524.236	-0.00449	-0.000958864	-0.000218178	-0.000320922	-0.00327	-0.00271	0.00614
	769.09	-0.01519	-0.01136	-0.02066	-0.02531	-0.03156	-0.0341		524.248	0.00447	-0.00191	-0.00127	-0.000892052	-0.0005541	0.00135	0.0041
	769.114	-0.01429	-0.01168	-0.02172	-0.02583	-0.03584	-0.04664		524.259	0.00608	-0.000990759	-0.000624819	-0.00252	0.00312	0.00451	0.00325
	769.144	-0.01476	-0.01201	-0.0227	-0.0262	-0.0356	-0.04876		524.272	0.00778	-0.00176	-0.00022865	-0.00309	0.00329	0.00497	0.00233
	769.171	-0.01487	-0.0119	-0.02334	-0.02546	-0.03678	-0.04806		524.283	-0.00337	-0.00269	-0.000553257	-3.76317e-06	0.00302	0.00154	0.00302
	769.196	-0.01492	-0.01146	-0.02346	-0.02458	-0.0367	-0.04135		524.296	-0.00154	0.00236	-0.00115	0.000388599	-0.0012	0.00149	0.00316
	769.227	-0.01456	-0.01152	-0.02178	-0.02112	-0.03735	-0.03236		524.307	-0.00139	0.00439	-0.00264	0.00119	-0.00638	0.01105	0.00447
	769.251	-0.01423	-0.01134	-0.02164	-0.01984	-0.03549	-0.02397		524.318	-0.00383	0.00504	-0.00145	0.00325	-0.00469	0.00717	0.0063
	769.276	-0.0134	-0.01176	-0.0218	-0.02169	-0.03052	-0.02528		524.329	-0.00853	-0.000210439	0.00124	0.00317	-0.00289	0.00741	0.00574
	769.302	-0.01221	-0.01217	-0.02079	-0.02628	-0.02983	-0.0336		524.342	-0.00719	-0.00137	0.00138	0.00187	-0.00311	0.00206	0.00483
	769.325	-0.01142	-0.01143	-0.0206	-0.02662	-0.03425	-0.04053		524.353	-0.00584	-0.0028	0.000488554	-0.00239	0.000836334	0.00692	0.00389
	769.349	-0.01304	-0.01124	-0.02022	-0.0217	-0.03625	-0.04341		524.364	-0.01123	-0.00531	0.00108	-0.00227	0.00278	-0.00075457	0.00326
	769.374	-0.01248	-0.01158	-0.02061	-0.0232	-0.03379	-0.04491		524.375	-0.00567	-0.00216	0.00191	0.000708055	0.0043	0.000808387	0.00406
	769.398	-0.01274	-0.01235	-0.01968	-0.02219	-0.03124	-0.03934		524.386	-0.00459	0.00382	0.00107	0.00453	0.00689	0.00626	0.00596
	769.422	-0.01209	-0.01153	-0.0186	-0.02212	-0.03094	-0.03475		524.397	-0.00469	0.00436	6.31541e-05	0.00321	0.00448	0.01076	0.00811
	769.447	-0.01471	-0.01113	-0.01895	-0.02025	-0.03124	-0.03173		524.409	-0.0044	0.00349	0.00185	0.00206	0.00101	0.00833	0.00813
	769.473	-0.01426	-0.01116	-0.01988	-0.01894	-0.0316	-0.02797		524.419	0.000112487	0.00332	0.00423	0.00217	-0.00292	0.00252	0.00696
	769.498	-0.01546	-0.01189	-0.02242	-0.01815	-0.03436	-0.03299		524.431	0.00512	-0.000704979	0.00367	-0.000932339	0.00384	-0.00202	0.00516
	769.526	-0.01477	-0.01243	-0.02287	-0.02162	-0.03535	-0.03921		524.441	0.00616	-0.00215	0.000956849	-0.00546	0.0047	-0.00126	0.00468
	769.549	-0.01471	-0.01192	-0.02068	-0.02431	-0.03288	-0.04196		524.452	0.00304	-0.00604	-0.00203	0.00308	0.00432	-0.0027	0.00448
	769.577	-0.01232	-0.01064	-0.01904	-0.02308	-0.02836	-0.04597		524.463	0.000892433	-0.0022	-0.000899248	0.0091	0.00131	-0.00343	0.00431
	769.604	-0.01202	-0.01053	-0.01823	-0.02308	-0.02794	-0.04747		524.473	0.000478216	-0.00276	0.00125	0.00562	0.00203	0.000599992	0.00405
	769.631	-0.01279	-0.01206	-0.01812	-0.02013	-0.02986	-0.04564		524.484	0.00214	0.000336109	0.00132	0.00427	0.00206	0.00435	0.00586
	769.657	-0.01371	-0.01229	-0.01801	-0.01793	-0.02971	-0.03554		524.495	-0.00224	0.00887	0.00156	0.000256438	0.00203	0.00755	0.00909
	769.684	-0.01376	-0.01132	-0.01962	-0.01703	-0.03473	-0.02927		524.506	-4.63811e-06	0.011	0.00326	-0.002	0.00347	0.00547	0.00909
	769.711	-0.01276	-0.01085	-0.02121	-0.01967	-0.03419	-0.03216		524.515	0.000278659	0.00542	0.00305	-0.00359	0.00335	0.00249	0.00538
	769.738	-0.01419	-0.01064	-0.02085	-0.02156	-0.02917	-0.03638		524.524	-0.00699	0.00535	0.000162391	-0.00504	0.00424	0.00133	0.00158
	769.765	-0.01508	-0.01076	-0.01838	-0.02027	-0.02795	-0.03588		524.535	-0.00372	0.00156	-0.000217021	-0.00295	0.0052	0.00246	0.000551318
	769.792	-0.01489	-0.01152	-0.01779	-0.01958	-0.02824	-0.04016		524.545	0.000952242	-3.60751e-05	0.000231003	-0.000466039	0.00395	0.00428	0.00139
	769.82	-0.0139	-0.01176	-0.01842	-0.0187	-0.02395	-0.0394		524.553	0.00262	0.00233	0.00125	0.00399	0.00218	0.00374	0.00304
	769.846	-0.01249	-0.01236	-0.01836	-0.01609	-0.02051	-0.03203		524.566	-0.000255139	0.00654	0.00367	0.00778	0.00307	0.00509	0.00363
	769.872	-0.01268	-0.01245	-0.02006	-0.01474	-0.02278	-0.02687		524.574	0.000801721	0.00699	0.00337	0.0053	0.00442	0.00571	0.00517
	769.901	-0.01252	-0.01128	-0.02318	-0.01591	-0.02569	-0.03913		524.586	-0.000238881	-0.000564028	0.00372	0.00156	0.00291	0.01417	0.00175
	769.93	-0.01293	-0.01119	-0.02091	-0.01746	-0.02804	-0.04373		524.597	4.96818e-05	-0.00128	0.00262	-0.00243	0.00311	0.01217	0.000135632
	769.956	-0.01299	-0.01103	-0.01923	-0.01887	-0.02655	-0.04151		524.606	0.00145	0.00229	-0.000296941	-0.00284	-0.00068989	0.00945	-0.000189412
	769.985	-0.01287	-0.01131	-0.01569	-0.01723	-0.02453	-0.03809		524.616	-0.00301	0.00554	-0.00222	-0.000987655	-9.29902e-05	0.00278	4.24138e-06
	770.013	-0.01305	-0.0118	-0.01744	-0.01731	-0.02289	-0.03548		524.626	-0.00225	0.00314	-0.00165	0.00247	-0.00269	0.00128	-0.00145
	770.042	-0.01333	-0.01182	-0.01723	-0.01809	-0.02327	-0.03135		524.636	0.000481914	0.00142	-0.0016	0.00764	-0.0042	0.00717	0.00119
	770.072	-0.01327	-0.01174	-0.01679	-0.01888	-0.02013	-0.02647		524.646	0.00167	-0.002	-0.00235	0.00441	-0.00536	0.00641	0.00566
	770.099	-0.01183	-0.01149	-0.01642	-0.0195	-0.02232	-0.02257		524.656	-0.00013109	0.000900543	-0.00139	-0.000143832	-0.00545	0.00207	0.00665
	770.127	-0.01082	-0.01215	-0.0186	-0.02084	-0.02397	-0.02719		524.666	-0.00217	0.00211	0.00192	-0.00441	-0.00447	0.00325	0.00397
	770.158	-0.01121	-0.01205	-0.02088	-0.02317	-0.02853	-0.03192		524.677	-0.00444	-0.00216	0.00144	-0.00789	0.000162919	0.0024	0.00378
	770.187	-0.01191	-0.01072	-0.02058	-0.02269	-0.03065	-0.03763		524.686	-0.00268	-0.00116	5.32765e-05	-0.0093	0.00303	0.00129	0.00204
	770.214	-0.01256	-0.01115	-0.01867	-0.02049	-0.02815	-0.03859		524.697	-0.00296	0.00186	0.000109086	-0.0072	0.00439	0.00399	-0.000286703
	770.245	-0.01219	-0.01195	-0.0176	-0.01681	-0.02781	-0.02944		524.709	-0.0048	0.000129911	-0.000452579	0.00137	0.00229	0.0061	0.00281
	770.273	-0.01264	-0.01127	-0.01923	-0.02144	-0.02698	-0.02102		524.72	-0.00688	-0.00205	-0.000918232	0.00307	-0.00615	0.00348	0.00533
	770.303	-0.0132	-0.01192	-0.01857	-0.02106	-0.02492	-0.02132		524.729	-0.00729	-0.00717	-0.00145	-0.000779691	-0.00697	0.00337	0.00437
	770.33	-0.01202	-0.01197	-0.02087	-0.02149	-0.02645	-0.0279		524.741	-0.008	-0.0081	-0.00358	-0.00299	-0.00509	0.00861	0.00298
	770.363	-0.01232	-0.01135	-0.02318	-0.02239	-0.03321	-0.03826		524.753	-0.00106	-0.00763	-0.00298	-0.00546	0.00278	0.00806	0.00243
	770.391	-0.01291	-0.0116	-0.01977	-0.02269	-0.03537	-0.04		524.764	0.00183	0.00025228	-0.00118	-0.00397	0.00165	0.00314	0.00127
	770.424	-0.01331	-0.01109	-0.0146	-0.01809	-0.0284	-0.0351		524.774	0.00244	0.00202	0.000749852	-0.00392	0.00115	9.84811e-05	0.00212
	770.455	-0.01104	-0.0114	-0.01477	-0.01807	-0.02126	-0.02883		524.788	0.00299	0.0078	-0.00151	-0.00376	-0.00148	-0.00309	0.00281
	770.486	-0.01062	-0.0111	-0.01734	-0.01946	-0.02039	-0.01967		524.801	0.000892882	-0.00369	-0.00308	-0.00104	-0.00472	0.00826	0.00349
	770.517	-0.00976	-0.0121	-0.01429	-0.02078	-0.01841	-0.01449		524.813	-0.000131706	-0.00562	-0.00357	-0.00347	0.000633576	0.01235	0.000737769
	770.549	-0.01061	-0.01221	-0.01361	-0.02148	-0.0201	-0.01728		524.824	-0.00054174	-0.00761	-0.00291	-0.00345	0.00472	0.0131	0.00117
	770.578	-0.01023	-0.01145	-0.01773	-0.02061	-0.02347	-0.01997		524.835	0.00454	-0.01049	-0.00144	-0.00453	0.00281	0.00176	0.00191
	770.608	-0.01118	-0.01131	-0.02013	-0.01949	-0.02438	-0.02442		524.848	0.00857	-0.00974	-0.00080171	-0.00243	-0.00060805	-0.000492068	0.00408
	770.638	-0.01114	-0.01202	-0.02068	-0.01963	-0.02858	-0.0347		524.86	0.00959	-0.00615	-0.00168	-0.00179	-0.00621	-0.00164	0.00368
	770.665	-0.01195	-0.01145	-0.01945	-0.01744	-0.02943	-0.04108		524.87	0.00235	-0.00151	-0.0025	-0.000371656	-0.00671	0.000444317	0.00185
	770.693	-0.01202	-0.01128	-0.01864	-0.0172	-0.02403	-0.03791		524.883	-0.00293	-0.00142	-0.00307	-0.00158	0.00293	0.000396523	0.00187
	770.721	-0.01123	-0.01099	-0.01895	-0.02076	-0.0191	-0.03002		524.895	0.00256	-0.00572	-0.00306	-0.00409	0.0054	0.00252	-0.000162456
	770.75	-0.01112	-0.01211	-0.01646	-0.0225	-0.01774	-0.02857		524.907	0.00468	-0.00901	-0.00219	-0.00403	0.00265	0.00334	0.000490298
	770.776	-0.01175	-0.01275	-0.01639	-0.0209	-0.01943	-0.03437		524.92	0.00535	-0.00806	5.29283e-05	-0.00275	-0.00138	0.00392	-0.000434262
	770.804	-0.01149	-0.01223	-0.01797	-0.01708	-0.01762	-0.04076		524.933	0.0031	-0.01289	0.00153	-0.00115	-0.00197	0.000613802	0.000572305
	770.832	-0.01051	-0.01172	-0.01757	-0.01674	-0.01957	-0.04233		524.945	0.000940929	-0.01085	-0.000492327	-0.00246	0.00324	0.000379673	0.000756666
	770.86	-0.00953	-0.01173	-0.01905	-0.01775	-0.02361	-0.04261		524.958	0.00594	-0.00855	-0.00182	-0.0052	0.00843	0.00319	0.00159
	770.884	-0.01	-0.01133	-0.01945	-0.02026	-0.02361	-0.04066		524.971	0.00804	-0.00223	-0.00197	-0.00505	0.00763	0.00335	-0.000978394
	770.911	-0.009	-0.01169	-0.01717	-0.0228	-0.02052	-0.03705		524.986	0.000553237	4.6427e-06	-0.0041	0.00112	0.00327	0.00325	-0.00473
	770.938	-0.00825	-0.01193	-0.01633	-0.02075	-0.01662	-0.03286		524.998	0.00365	-0.000563326	-0.00316	0.00486	-0.000112003	0.00344	-0.00232
	770.967	-0.00811	-0.01238	-0.01531	-0.01838	-0.0148	-0.02503		525.012	0.00503	-0.00641	-0.00243	0.00199	-0.00436	-0.000434517	0.00114
	770.993	-0.00926	-0.01233	-0.01309	-0.01604	-0.01638	-0.02088		525.026	0.00566	-0.01528	-0.00163	-0.000182337	-0.00576	-0.000552552	0.00219
	771.02	-0.00955	-0.01183	-0.01446	-0.01432	-0.01738	-0.02606		525.04	0.000402598	-0.01435	-0.000986294	-0.00194	-0.00471	-0.00211	0.000678958
	771.046	-0.00939	-0.0127	-0.01806	-0.01404	-0.02153	-0.03451		525.055	-0.00108	-0.01384	-0.00134	-0.00523	-0.000103854	-0.00219	0.000638289
	771.07	-0.00939	-0.01228	-0.01709	-0.01363	-0.023	-0.03314		525.07	-0.0071	-0.01234	-0.00233	-0.00568	0.00295	-0.00242	-0.000762502
	771.096	-0.00835	-0.0106	-0.01448	-0.01529	-0.02036	-0.02827		525.084	-0.00855	-0.00553	-0.00204	-0.00916	0.004	-0.00377	-0.00347
	771.123	-0.00848	-0.01039	-0.01609	-0.01842	-0.01709	-0.03165		525.097	-0.00768	-0.00225	-0.00346	-0.00865	-0.00165	-0.00636	-0.00257
	771.148	-0.00733	-0.01139	-0.01439	-0.02042	-0.01646	-0.02486		525.111	-0.00474	-0.00294	-0.00373	-0.00361	-0.00537	-0.00681	0.00141
	771.175	-0.00652	-0.01201	-0.01349	-0.0181	-0.01647	-0.02476		525.125	0.000965687	-0.00765	-0.00131	-0.00414	-0.00805	-0.00187	0.00429
	771.201	-0.00604	-0.01119	-0.01414	-0.01558	-0.01393	-0.02756		525.139	0.000411184	-0.01033	0.000125227	-0.00325	-0.00721	0.000338074	0.00419
	771.223	-0.00696	-0.01043	-0.01641	-0.01504	-0.0131	-0.03327		525.153	-0.00422	-0.01072	0.00152	-0.00547	-0.00248	0.000496773	0.00268
	771.249	-0.00782	-0.01054	-0.01536	-0.01579	-0.01339	-0.02844		525.17	0.00216	-0.00484	0.00122	-0.00789	-0.00129	-0.000426216	0.00012441
	771.277	-0.00768	-0.00991	-0.01335	-0.01745	-0.01527	-0.01864		525.184	-0.0028	-0.00617	-0.000362656	-0.00904	-0.0014	-0.0012	-0.00278
	771.301	-0.00762	-0.00933	-0.01155	-0.01763	-0.01587	-0.01485		525.198	0.0008414	-0.00359	-0.00114	-0.00441	-0.00237	-0.00529	-0.00488
	771.325	-0.00867	-0.01011	-0.01058	-0.01645	-0.01109	-0.0109		525.213	-0.00139	-0.00632	-0.00299	0.000337377	-0.00497	-0.00716	-0.00659
	771.351	-0.00873	-0.01008	-0.01159	-0.01421	-0.00756	-0.00882		525.229	-0.00341	-0.00461	-0.00349	-0.000383754	-0.00688	-0.00498	-0.00461
	771.374	-0.00727	-0.00951	-0.01447	-0.00962	-0.00609	-0.00993		525.244	-0.00387	-0.0049	-0.00268	-0.0042	-0.00798	-0.00545	-0.00164
	771.398	-0.00606	-0.00942	-0.01586	-0.00852	-0.00116	-0.01088		525.258	0.000228923	-0.01119	-0.00154	-0.00731	-0.00726	-0.00435	0.000618123
	771.423	-0.00599	-0.00949	-0.01379	-0.00762	-0.00422	-0.01545		525.272	-0.00284	-0.01313	-0.000219797	-0.00922	-0.00424	0.000402276	-0.00122
	771.448	-0.00605	-0.00981	-0.01366	-0.00716	-0.00575	-0.01499		525.286	0.00376	-0.01132	0.000770316	-0.00793	-0.0057	0.005	-0.00221
	771.471	-0.0064	-0.0089	-0.01053	-0.00827	-0.00629	-0.01528		525.3	-0.000353914	-0.00662	0.00114	-0.00547	-0.00398	0.00622	0.000650825
	771.498	-0.00564	-0.00938	-0.00825	-0.00959	-0.00513	-0.0126		525.316	-0.00713	-0.00263	-0.00103	-0.00321	-0.00417	0.0057	0.000484235
	771.521	-0.00472	-0.00955	-0.0089	-0.00993	-0.00931	-0.01055		525.331	-0.0025	0.00106	-0.0032	-0.00101	-0.00796	0.000371283	-0.00152
	771.546	-0.00431	-0.00899	-0.00946	-0.00969	-0.00475	-0.01182		525.345	-0.00233	-0.00281	-0.00267	-0.00281	-0.00899	-0.00727	-0.00258
	771.572	-0.00319	-0.00849	-0.00824	-0.00819	-0.00223	-0.01148		525.361	-0.00159	-0.00277	0.00203	4.80335e-05	-0.01016	-0.00747	-0.00297
	771.595	-0.0027	-0.00803	-0.00561	-0.00568	-0.00166	-0.00921		525.374	0.00282	-0.0075	0.00432	-8.99552e-05	-0.01059	-0.0064	-0.00348
	771.622	-0.00297	-0.00753	-0.00636	-0.00449	-0.000179686	-0.00833		525.389	0.00172	-0.0124	0.00236	-0.00489	-0.01014	-0.00503	-0.00271
	771.649	-0.00274	-0.00755	-0.00496	-0.00446	0.00104	-0.0084		525.403	0.00161	-0.00317	0.00275	-0.00788	-0.0109	-0.00127	-0.000689119
	771.678	-0.00179	-0.00779	-0.00236	-0.00395	-0.00181	-0.00313		525.417	-0.00549	0.00522	0.00637	-0.0064	-0.01016	0.000593867	-0.000820337
	771.703	-0.00219	-0.00719	-0.00336	-0.0062	-0.00622	0.00199		525.43	0.00919	-0.000244195	-0.000271705	-0.0046	-0.00555	0.000594241	0.000986318
	771.731	-0.00282	-0.00624	-0.00328	-0.0097	-0.00603	0.00632		525.443	0.00157	-0.000827462	-0.00188	0.00269	-0.00141	0.00186	0.00252
	771.758	-0.00286	-0.00746	0.000540976	-0.00768	-0.00115	0.01205		525.457	-0.00521	-0.00472	-0.00573	0.00153	0.000740109	0.000294904	-0.000725752
	771.786	-0.00254	-0.00625	0.000325218	-0.00345	0.0011	0.01699		525.472	0.00351	-0.00474	-0.00584	-0.000985382	0.000829455	-0.00426	-0.006
	771.818	-0.00175	-0.00477	-0.00162	-0.00219	0.00281	0.0113		525.486	-0.00709	-0.01058	-0.00308	-0.00106	-0.00256	-0.00585	-0.0068
	771.846	-0.000224208	-0.00486	-0.00613	-0.00244	0.00139	0.00591		525.499	-0.0071	-0.01139	-0.000602701	-0.00257	-0.00559	-0.0047	-0.0044
	771.873	0.000431199	-0.00597	-0.00584	-0.00206	-0.000546441	0.00363		525.512	-0.0103	-0.01032	0.00195	-0.01022	-0.00745	-0.00136	-0.00102
	771.903	-0.000335157	-0.00733	-0.0042	-0.000473044	-0.00216	0.00115		525.526	-0.00377	-0.00675	-0.00031554	-0.01005	-0.0014	0.0021	0.00129
	771.929	0.000426758	-0.00623	-0.00157	0.000333777	-0.000602177	0.0041		525.538	-0.000912769	0.000526121	-0.00419	-0.00437	0.00275	0.00608	0.0015
	771.958	0.00104	-0.00635	-0.00193	-0.00512	0.00271	0.01238		525.551	-0.00424	-0.000615731	-0.00403	-0.0026	0.00415	0.00515	0.000725011
	771.987	0.000875125	-0.00572	-0.00186	-0.00808	0.00619	0.01635		525.564	-0.00265	-0.00118	-0.000824277	-0.00108	0.00514	0.00352	-0.000511384
	772.018	9.38311e-05	-0.00426	-0.00215	-0.00595	0.00915	0.01188		525.577	-0.00104	-0.00491	0.00179	-0.00106	0.00524	0.0025	-0.000798359
	772.047	0.00106	-0.00453	-0.00256	-0.0027	0.00959	0.00551		525.591	-0.00185	-0.01107	0.00163	0.000265036	-7.87765e-05	0.00152	0.000881236
	772.077	0.00152	-0.00495	-0.00306	-0.00164	0.00973	0.00333		525.604	-0.00537	-0.01278	-0.000601504	-0.00118	-0.00332	0.00678	0.00233
	772.106	0.00139	-0.00571	-0.00359	0.00142	0.00916	0.00963		525.615	-0.00782	-0.00996	-0.00169	-0.00573	-0.0067	0.00959	0.0017
	772.138	0.00166	-0.00557	-0.0018	0.00513	0.0077	0.01728		525.627	-0.00256	-0.01036	-0.00158	-0.01066	-0.00534	0.0117	0.00238
	772.169	0.00264	-0.00549	-0.00117	0.00518	0.00824	0.0155		525.641	-0.00439	-0.00832	6.92916e-05	-0.01007	-0.0032	0.01054	0.00313
	772.204	0.00328	-0.00458	-0.0032	0.00295	0.01091	0.00516		525.653	0.00581	-0.00931	-0.00101	-0.01006	-0.00167	0.00696	0.00205
	772.239	0.00327	-0.00374	-0.00154	-0.000320308	0.01095	0.00194		525.665	-0.00391	-0.00101	-0.00128	-0.00652	0.00794	0.00505	-0.000114752
	772.272	0.00399	-0.00278	5.34234e-06	-0.00382	0.01231	0.00805		525.676	-0.00896	0.00512	-0.00166	-0.00421	0.00454	-0.00612	0.000141101
	772.303	0.00371	-0.00289	0.00293	-0.00274	0.01554	0.01427		525.688	-0.0083	0.0052	-0.000305863	0.00158	0.00176	-0.00256	0.000171619
	772.336	0.0029	-0.00339	0.00371	-0.00066766	0.01662	0.01838		525.7	-0.00775	-0.000242469	0.00027029	0.00323	-0.0012	-0.00374	0.00029626
	772.37	0.00247	-0.00356	0.00174	-0.000303174	0.01568	0.01719		525.711	-0.01265	-0.0077	0.00232	-0.000284511	0.00042953	0.00258	0.00283
	772.401	0.00327	-0.00253	0.000106938	0.00214	0.01147	0.01587		525.721	-0.00485	-0.00973	0.00297	-0.000987922	-0.000657902	0.00829	0.00398
	772.431	0.00414	-0.00274	-0.0015	0.00308	0.01026	0.01562		525.733	0.000609483	-0.00657	0.00156	-0.00199	-0.00133	0.00598	0.00184
	772.463	0.0037	-0.00266	-0.000220125	0.00249	0.00917	0.01411		525.745	0.00338	-0.0045	-0.000387735	-0.0047	-0.0033	-0.000951566	-0.00276
	772.494	0.00399	-0.00147	0.00334	0.00276	0.01363	0.01042		525.756	-0.0021	0.00242	-0.000247871	-0.00473	-0.00146	-0.000305145	-0.00303
	772.527	0.00432	-0.00159	0.00225	0.00264	0.01583	0.0106		525.767	-0.0144	0.00332	0.000749375	-0.00142	-0.00134	0.000129587	-0.00237
	772.558	0.00616	-0.00178	0.00424	9.34261e-05	0.01741	0.01601		525.778	-0.00513	-0.000579252	0.00194	0.000547243	-0.00508	0.00645	0.00174
	772.588	0.0061	-0.00175	0.00616	0.00172	0.01895	0.01938		525.789	-0.00119	-0.00355	0.00272	0.0014	0.0016	0.002	0.00292
	772.621	0.00564	-0.00187	0.00501	0.00672	0.02013	0.01756		525.801	-0.00552	-0.00543	0.00105	0.0042	0.00143	0.00586	0.00393
	772.653	0.00629	-0.00171	0.00387	0.00513	0.02227	0.01284		525.812	-0.00525	-0.00187	9.72846e-05	0.0028	0.00204	0.01198	0.00286
	772.685	0.00563	-0.000353066	0.00376	0.00293	0.02063	0.00849		525.824	-0.00766	-0.00133	-0.00012712	0.000677017	-0.00456	0.00818	0.00209
	772.717	0.00497	-0.000810386	0.00357	0.00389	0.01794	0.00777		525.836	-0.00777	0.00386	0.00101	-0.00309	-0.00164	0.00196	0.00168
	772.749	0.00436	-0.000535169	0.00488	0.00459	0.01711	0.00956		525.849	-0.00637	0.0028	-0.00101	-0.00431	0.00571	-0.00195	-0.00084413
	772.781	0.00494	-0.00026103	0.00791	0.00504	0.01774	0.01518		525.86	-0.00485	0.00514	-0.0029	-0.00492	0.00464	-0.00278	-0.00161
	772.815	0.0059	-0.00067083	0.01037	0.00206	0.01808	0.02455		525.871	-0.0089	0.00295	-0.00241	-0.00225	0.00131	-0.00102	0.000461126
	772.847	0.00722	5.10941e-05	0.01223	0.00184	0.0191	0.02325		525.881	-0.01058	0.00216	-0.000730271	0.00277	0.00286	0.00311	0.00185
	772.878	0.00805	0.00133	0.01115	0.00464	0.02118	0.02193		525.893	-0.0106	-0.00778	6.4237e-05	0.00374	0.000286585	0.00655	6.47529e-05
	772.909	0.00765	0.00204	0.00924	0.00687	0.02145	0.02497		525.902	-0.00807	-0.0037	0.000382692	0.00469	-0.00676	0.00704	-0.00117
	772.939	0.0092	0.00186	0.00625	0.00495	0.01958	0.01995		525.912	-0.00869	0.00478	0.00114	0.00278	-0.00584	0.00592	-0.00249
	772.971	0.00948	0.00105	0.0065	0.0081	0.01942	0.01203		525.923	-0.00915	0.00413	0.00167	-0.00119	-0.0037	0.000203375	-0.00357
	773.002	0.00917	0.00167	0.00884	0.0078	0.02186	0.01378		525.935	-0.000935555	0.00218	0.00015161	-0.00176	0.000831323	-0.00315	-0.000451752
	773.029	0.00809	0.00252	0.01056	0.00597	0.02359	0.01804		525.945	-0.00345	-5.77975e-05	0.00035268	-0.00169	0.00342	-0.00208	0.00337
	773.057	0.00867	0.00278	0.01113	0.0056	0.02674	0.01959		525.956	-0.00228	-0.00384	-0.00141	-0.000623622	0.004	-0.000942511	0.00138
	773.085	0.00885	0.00334	0.01186	0.00851	0.02676	0.02657		525.967	-0.0013	-0.00968	-0.00183	0.000211774	0.00174	0.00208	-0.00178
	773.115	0.00955	0.00312	0.0131	0.0116	0.02821	0.03229		525.979	-0.01246	-0.00844	0.00107	0.000191685	-0.00133	-0.000867437	-0.00158
	773.143	0.00986	0.0036	0.01282	0.01285	0.0321	0.03031		525.99	-0.00482	-0.00538	0.00192	0.000288667	0.00208	0.000793093	-0.00107
	773.172	0.01054	0.0038	0.00845	0.01455	0.03347	0.0224		526.001	-0.00911	-0.00417	0.00231	-0.00256	0.00419	0.00512	-0.00192
	773.2	0.01152	0.00412	0.00801	0.01638	0.02945	0.01064		526.012	-0.01276	-0.00531	0.00228	-0.00257	0.00216	0.00415	-0.0011
	773.226	0.01188	0.0042	0.01401	0.01706	0.03082	0.00675		526.023	-0.00614	0.00199	0.000889549	0.000128792	-0.000194844	-0.00237	0.00194
	773.255	0.01399	0.00504	0.01648	0.01584	0.03141	0.0147		526.034	-0.01904	0.00488	-0.000134506	0.0029	-0.00232	-0.0038	-0.00025953
	773.285	0.01356	0.00546	0.01717	0.01404	0.03344	0.02345		526.045	-0.00818	0.00124	0.000277633	0.00434	-0.00153	-0.00219	-0.00508
	773.308	0.01441	0.00672	0.01726	0.01875	0.03418	0.02601		526.057	-0.00188	0.000678136	0.000223128	0.00302	0.00113	-0.00193	-0.0058
	773.335	0.01399	0.00684	0.01876	0.02039	0.03618	0.03005		526.069	-0.00246	-0.00419	-0.00131	-0.000344534	0.000683961	-0.00287	-0.00372
	773.359	0.015	0.00692	0.01706	0.02148	0.03122	0.03161		526.08	0.00113	-0.01122	-0.00139	-0.00206	8.84653e-05	-0.00142	-0.00462
	773.383	0.01421	0.00811	0.01692	0.02341	0.03396	0.03074		526.093	-0.00246	-0.00114	3.50787e-05	-0.00503	-0.00349	0.00173	-0.00207
	773.409	0.01438	0.00818	0.01748	0.02491	0.03918	0.02697		526.103	0.00141	0.00124	0.000552537	-0.00728	-0.00366	0.00191	-0.00169
	773.432	0.01416	0.00808	0.02143	0.02517	0.04144	0.02256		526.116	-0.000114766	-0.00233	-0.000441673	-0.00694	0.00321	-1.18342e-05	0.000336266
	773.457	0.01469	0.00865	0.02364	0.0242	0.04159	0.0224		526.127	-0.00145	-0.00939	-0.00164	-0.00765	0.00732	-0.000131166	-0.000549363
	773.477	0.01506	0.00956	0.02299	0.02471	0.04129	0.03271		526.139	-0.000319907	-0.00202	-0.00119	-0.00703	0.00567	7.59043e-05	-0.00249
	773.501	0.01352	0.01055	0.02368	0.02687	0.04463	0.03686		526.152	0.00214	-0.00574	-0.00392	-0.00247	-0.000182795	-0.001	-0.00267
	773.524	0.01659	0.01103	0.02502	0.03102	0.04641	0.03908		526.164	-0.00465	-0.0074	-0.0026	-0.000449706	-0.00423	-0.00216	-0.00179
	773.55	0.01862	0.01181	0.02403	0.02972	0.04425	0.04146		526.177	0.00186	-0.01132	0.000585448	-0.000950013	-0.00828	0.000495838	-0.000234667
	773.571	0.01917	0.012	0.02581	0.02775	0.04444	0.04562		526.189	-0.01361	-0.0108	0.00191	-0.000838822	-0.00542	-0.000473594	-0.00129
	773.595	0.01926	0.01245	0.02981	0.03134	0.04816	0.03999		526.202	-0.00483	-0.00233	-0.000593583	-0.000370321	-0.00621	-0.00436	-0.00282
	773.619	0.0176	0.01222	0.03103	0.03349	0.05016	0.03904		526.215	-0.0059	0.00127	-0.00281	-0.00144	-0.00631	-0.0093	-0.00556
	773.641	0.01936	0.01396	0.02921	0.03509	0.04917	0.04499		526.227	-0.000478374	-0.000162608	-0.00232	-0.000634997	-0.00485	-0.01018	-0.00499
	773.663	0.01859	0.01504	0.02963	0.03755	0.05286	0.04866		526.241	-0.00489	-0.00341	-0.00248	0.00471	-0.00965	-0.00485	-0.00659
	773.688	0.01896	0.015	0.03141	0.03779	0.05268	0.05741		526.254	0.000768139	-0.00423	-0.00254	0.0058	-0.01146	-0.000739441	-0.00506
	773.707	0.01763	0.01378	0.03235	0.03982	0.05525	0.06133		526.265	-0.00184	-0.00589	-0.0039	0.0021	-0.01141	0.00267	-0.00143
	773.727	0.01972	0.01478	0.03491	0.04064	0.05764	0.0595		526.278	-0.0092	-0.01204	-0.00177	0.000133729	-0.00537	0.00422	0.000122453
	773.75	0.02117	0.01573	0.03834	0.03824	0.05928	0.05014		526.291	-0.00606	-0.01648	-0.000145023	-0.000147468	-0.00176	-0.00318	0.000226184
	773.77	0.02122	0.01709	0.03904	0.03917	0.05993	0.04418		526.304	-0.01689	-0.0094	0.00097357	-0.00257	-0.000481533	-0.00703	-0.00203
	773.793	0.02377	0.0171	0.03879	0.04435	0.06452	0.04627		526.316	-0.01234	-0.0081	0.000565207	-0.00485	-0.00227	-0.01052	-0.0036
	773.814	0.02519	0.01785	0.0384	0.04383	0.06935	0.0531		526.329	-0.0097	-0.00424	-0.000950828	-0.00529	-0.00279	-0.00718	-0.00427
	773.834	0.02555	0.01881	0.03784	0.04695	0.06714	0.06375		526.343	0.00123	-0.00186	-0.00325	-0.00389	-0.000358998	-0.00386	-0.00405
	773.853	0.02554	0.02045	0.03794	0.04912	0.06521	0.0728		526.358	0.00276	0.00177	-0.00562	-0.00435	-0.00288	-0.000259548	-0.00179
	773.877	0.02443	0.01995	0.03955	0.05253	0.06726	0.07474		526.371	0.00266	-0.00423	-0.00494	-0.00424	-0.00607	-0.0011	-0.00557
	773.897	0.02429	0.02069	0.04272	0.05395	0.07084	0.07264		526.383	0.00179	-0.00495	-0.00493	-0.00236	-0.00707	-0.00341	-0.00729
	773.919	0.02432	0.02125	0.04469	0.05535	0.07434	0.06768		526.397	0.00247	-0.01263	-0.000260205	-0.0042	-0.00417	-0.0051	-0.00707
	773.941	0.02582	0.02335	0.04426	0.05461	0.07878	0.06519		526.41	-0.00678	-0.01216	-0.00139	-0.00611	0.00197	-0.00835	-0.00626
	773.964	0.02693	0.02468	0.04515	0.05411	0.07897	0.0663		526.423	0.00448	-0.01253	-0.00147	-0.00376	0.00248	-0.0043	-0.00892
	773.988	0.02862	0.02487	0.04731	0.05167	0.07668	0.07159		526.436	0.00691	-0.00993	-0.000759044	-0.00195	8.8664e-05	-0.0046	-0.0057
	774.011	0.03048	0.02554	0.0457	0.05319	0.07456	0.07406		526.449	-0.000430484	-0.00724	-0.000735026	-0.00247	-0.00415	-0.00356	-0.003
	774.033	0.03038	0.02757	0.04614	0.0555	0.07665	0.0762		526.462	-0.00193	-0.00399	-0.00235	-0.000969948	-0.00763	-7.09517e-05	-0.00251
	774.056	0.03263	0.02665	0.04869	0.05943	0.07859	0.07885		526.475	-0.00386	-0.00547	-0.00341	-0.00055734	-0.01115	3.71995e-05	-0.00254
	774.081	0.03277	0.02667	0.04966	0.06107	0.08211	0.08205		526.489	0.00231	-0.00216	-0.00589	-0.0037	-0.00853	-0.00268	-0.000944457
	774.103	0.03397	0.02707	0.04988	0.06082	0.08329	0.07865		526.502	-0.00292	0.00204	-0.00405	-0.00497	-0.00645	-0.00103	0.00080832
	774.126	0.03197	0.02896	0.04983	0.0624	0.0821	0.07517		526.515	-0.00441	-0.00208	-0.00289	-0.00612	-0.00285	0.00214	-0.00065243
	774.15	0.03442	0.03013	0.05273	0.06481	0.07981	0.07997		526.528	-0.00856	-0.00576	-0.00257	-0.00959	0.000492144	-1.19406e-05	-0.00529
	774.175	0.03481	0.03139	0.05592	0.06614	0.08123	0.08255		526.542	0.00693	-0.01102	-0.0026	-0.00989	0.0023	-0.00189	-0.00954
	774.202	0.03553	0.03202	0.05588	0.06512	0.08824	0.08215		526.555	-7.2863e-05	-0.00737	-0.00163	-0.0049	-0.00482	0.005	-0.01116
	774.227	0.0364	0.03174	0.05663	0.07045	0.09097	0.08678		526.568	0.00442	-0.00104	-0.00216	-0.00124	-0.00782	0.00737	-0.00835
	774.251	0.03718	0.03255	0.05809	0.07249	0.09241	0.08849		526.581	0.000754764	0.00509	-0.00218	0.000346347	-0.00678	0.000835696	-0.00481
	774.277	0.03887	0.03303	0.0591	0.07061	0.09354	0.08844		526.593	-0.01104	0.00387	-0.00196	-0.000613539	-0.0054	-0.00274	-0.00459
	774.305	0.04	0.03463	0.0609	0.07034	0.09266	0.08703		526.606	-0.000415456	0.00448	0.001	-0.000605756	-0.00331	-0.00331	-0.00336
	774.328	0.04099	0.03477	0.06347	0.06949	0.09183	0.09478		526.618	-0.00101	-0.00132	0.00309	-0.00366	0.00372	-0.00342	-0.00207
	774.354	0.04139	0.03646	0.06467	0.07031	0.09456	0.10099		526.63	0.00406	-0.0023	0.00166	-0.00432	0.00554	-0.000519113	-0.00354
	774.381	0.04156	0.03702	0.06573	0.07471	0.09899	0.09512		526.644	0.00309	-0.00501	-0.00225	0.00129	0.000868192	-0.00651	-0.00631
	774.406	0.04168	0.0382	0.06766	0.07802	0.09939	0.09275		526.655	0.00575	-0.00626	-0.0015	0.00168	-0.00225	-0.00421	-0.00578
	774.432	0.0423	0.03836	0.06903	0.0787	0.09749	0.09398		526.667	0.000423888	-0.00272	-0.00137	0.00688	-0.000827	0.00143	-0.0053
	774.459	0.04388	0.03918	0.06731	0.07768	0.09635	0.0996		526.678	0.00262	0.00211	-0.00162	0.00491	0.000429348	0.00445	-0.00874
	774.484	0.04452	0.0411	0.06854	0.07822	0.09644	0.10156		526.691	0.01036	0.00563	-0.00128	-0.00205	-0.00173	0.00498	-0.00673
	774.508	0.04502	0.04081	0.06942	0.07975	0.09963	0.1048		526.702	0.00397	0.00329	7.04601e-05	-0.00232	-0.00445	0.00343	-0.00491
	774.537	0.04668	0.04202	0.07154	0.07999	0.10413	0.10576		526.714	0.00521	0.00489	0.00157	-0.00376	-0.0037	0.000968706	-0.00688
	774.564	0.04606	0.04296	0.07388	0.08257	0.10484	0.10209		526.727	0.00126	0.00616	0.00101	-0.00434	-0.000608366	-0.000199143	-0.00982
	774.592	0.04754	0.0438	0.07532	0.08231	0.10732	0.10089		526.738	-0.00453	-0.00547	-0.000349344	-0.00537	0.00282	-0.000301801	-0.01103
	774.62	0.04871	0.04548	0.07659	0.08397	0.10771	0.10392		526.75	-0.00168	-0.00713	-0.00109	-0.00629	0.00253	-0.000810059	-0.0065
	774.647	0.05044	0.04649	0.07696	0.08598	0.10679	0.11063		526.763	-0.00117	0.00337	-0.00229	-0.00143	-0.00338	-0.000779841	-0.00434
	774.677	0.05033	0.04829	0.07826	0.08864	0.10775	0.11924		526.775	0.00758	0.01355	0.00113	0.000319111	-0.0063	-0.00347	-0.00475
	774.705	0.0509	0.0488	0.08106	0.09253	0.11169	0.12266		526.786	0.00737	0.00896	0.00339	7.00398e-05	-0.0094	-0.00344	-0.00402
	774.734	0.05227	0.05118	0.08262	0.09264	0.11863	0.11902		526.798	0.00208	0.0035	0.0042	0.00318	-0.00438	-0.00136	-0.00215
	774.763	0.0536	0.0509	0.08404	0.09393	0.12343	0.11393		526.812	-0.0057	-0.00261	0.00189	0.000348063	-8.45975e-05	-0.000466723	-0.00332
	774.792	0.05431	0.05182	0.08686	0.09673	0.12301	0.11661		526.823	-0.00361	-0.00341	0.000186598	-0.00274	0.00269	0.000741465	-0.00521
	774.822	0.05514	0.05325	0.08968	0.09839	0.12137	0.12281		526.834	-0.00109	0.0039	-0.000873286	-0.000499618	0.000467811	0.000114974	-0.00666
	774.852	0.0568	0.05573	0.09156	0.10037	0.12113	0.12304		526.845	-0.00137	0.00864	-0.00224	-0.000178992	-0.003	-0.00243	-0.00503
	774.88	0.05875	0.05756	0.09385	0.10001	0.12367	0.12972		526.856	-0.00383	0.00696	-0.00341	-0.000100853	-0.00414	-0.00264	-0.00543
	774.91	0.06009	0.05823	0.09351	0.10127	0.12709	0.13689		526.868	-0.00119	0.000583272	-0.00465	0.000503864	-0.00899	-0.000389594	-0.00424
	774.936	0.06083	0.05938	0.09222	0.10216	0.12925	0.13703		526.879	0.0053	-0.00183	-0.00203	0.000557002	-0.0118	-0.00247	-0.00204
	774.964	0.0613	0.06054	0.09229	0.10042	0.13129	0.13212		526.892	0.00401	0.00132	0.00181	-0.000650944	-0.000142778	-0.00193	-0.00321
	774.989	0.06266	0.06083	0.09439	0.09982	0.13423	0.13293		526.903	0.00438	0.00626	0.00239	-0.000419653	0.00241	0.000299624	-0.00512
	775.02	0.06415	0.06288	0.09955	0.10184	0.13607	0.12703		526.915	-0.00024191	0.00681	0.00115	0.00233	0.00178	0.00162	-0.00571
	775.047	0.06603	0.06453	0.10409	0.10602	0.13294	0.12685		526.927	-0.0049	0.01049	-1.75275e-05	0.00351	-0.00309	0.00437	-0.00666
	775.074	0.06832	0.06619	0.10596	0.11257	0.13731	0.13575		526.939	-0.00445	0.00908	-0.00324	0.0067	-0.00342	0.00186	-0.0058
	775.102	0.07005	0.06792	0.10621	0.11693	0.14112	0.14255		526.948	-0.00111	0.00578	-0.00254	0.0055	-0.00353	-0.00176	-0.00284
	775.131	0.07246	0.0698	0.10866	0.11881	0.14188	0.14796		526.959	0.00344	0.00277	-0.00243	-0.000449905	-0.0032	-0.00413	-0.0026
	775.158	0.07426	0.07146	0.10754	0.12227	0.14329	0.15032		526.972	-0.000590855	-0.00078201	0.000523461	-5.48929e-06	-0.000656669	-0.00464	-0.00527
	775.184	0.07594	0.07235	0.10838	0.12417	0.14415	0.14949		526.983	0.00326	-0.000607495	0.00236	0.00217	0.000565797	-0.0028	-0.00855
	775.213	0.07654	0.0731	0.11579	0.1246	0.1512	0.14535		526.993	0.00099682	0.00647	0.00173	-5.80158e-05	-0.000138616	-0.00312	-0.01031
	775.24	0.07745	0.07589	0.12148	0.12582	0.15376	0.1375		527.004	0.00813	0.00914	0.00123	0.00262	0.000427449	-0.00454	-0.01037
	775.267	0.07931	0.07713	0.12145	0.1277	0.15585	0.14069		527.015	0.000632807	0.00377	0.00109	0.0031	-0.00231	-0.00483	-0.00747
	775.297	0.08145	0.07884	0.12277	0.13238	0.154	0.15003		527.027	0.00197	0.00596	0.000923514	0.00113	-0.00476	-0.00468	-0.00661
	775.323	0.08421	0.08133	0.1262	0.13683	0.15615	0.15823		527.037	0.00132	0.00205	2.27998e-06	-0.00117	-0.00197	-0.00208	-0.0064
	775.35	0.08702	0.08273	0.12867	0.13786	0.16239	0.16091		527.047	-0.00617	-0.0039	0.00172	-0.00269	-0.00142	-0.000773554	-0.00367
	775.374	0.08996	0.08508	0.12704	0.1354	0.16768	0.16357		527.058	-0.000873092	0.000966232	0.00347	-0.00228	-0.00741	-0.00205	-0.00382
	775.4	0.09198	0.08697	0.12667	0.13531	0.16951	0.16312		527.07	-0.00435	0.00284	0.00169	-0.000175929	-0.00695	-0.00294	-0.00501
	775.426	0.09248	0.08877	0.13149	0.14107	0.17075	0.15912		527.08	0.00344	0.0036	-0.000477508	0.00139	-0.000402615	-0.00403	-0.00827
	775.452	0.09427	0.09118	0.13749	0.1446	0.17635	0.15558		527.091	0.00299	0.00703	-0.000995556	0.00341	-0.00168	-0.00494	-0.00741
	775.476	0.09672	0.0925	0.14006	0.15185	0.18226	0.16157		527.102	-0.0024	0.01027	-0.00123	0.00619	-0.0025	-0.00127	-0.00629
	775.502	0.10039	0.09427	0.14281	0.15622	0.18299	0.16936		527.113	-0.000529722	0.0095	-0.00179	0.00563	-0.00289	0.00375	-0.00625
	775.524	0.10281	0.09664	0.14601	0.16288	0.17908	0.17523		527.124	0.00687	0.00938	-0.0014	0.00446	-0.00398	0.0024	-0.00335
	775.548	0.10519	0.0982	0.14816	0.16562	0.17894	0.17112		527.134	0.00146	0.0086	-0.000467088	0.00107	-0.00228	2.14381e-05	-0.0032
	775.573	0.10725	0.10211	0.14916	0.16756	0.18295	0.17404		527.146	0.00553	0.00355	0.000919254	-0.00144	-0.00617	-0.00127	-0.00402
	775.598	0.11008	0.10472	0.15335	0.17167	0.19265	0.17687		527.157	0.00464	0.000502502	0.00175	0.00179	-0.00281	-0.00378	-0.00383
	775.622	0.11225	0.10669	0.15839	0.17344	0.20168	0.16933		527.169	0.00933	0.00578	0.00135	0.00726	-0.00177	-0.00494	-0.00729
	775.65	0.11584	0.109	0.16351	0.17431	0.20604	0.17471		527.181	0.00819	0.0129	0.000749082	0.00802	-0.00278	-0.00575	-0.00935
	775.673	0.11764	0.1116	0.16546	0.17762	0.20752	0.18224		527.191	0.00419	0.01215	-0.000376796	0.00417	-0.00468	-0.00108	-0.006
	775.697	0.11999	0.11569	0.17061	0.18639	0.20701	0.19175		527.204	0.00477	0.01089	-0.00114	-0.000305742	-0.00354	-0.00278	-0.00403
	775.722	0.12279	0.11926	0.17652	0.18973	0.21024	0.19333		527.217	0.00395	0.00593	-0.001	-0.0015	-0.00359	-0.00609	-0.00508
	775.745	0.12596	0.12006	0.17853	0.19062	0.2157	0.20167		527.228	-0.000819591	0.00198	-0.000965661	0.00136	-0.00124	-0.00293	-0.00687
	775.769	0.12797	0.12417	0.17906	0.19442	0.22268	0.20419		527.242	0.00397	0.00139	-0.0006896	0.00465	0.00127	0.00136	-0.00978
	775.793	0.12942	0.12689	0.18149	0.19729	0.229	0.19975		527.254	-0.00148	0.00485	0.00182	0.00425	0.000553669	-0.00238	-0.00577
	775.817	0.13358	0.12875	0.18668	0.20186	0.23419	0.19985		527.266	0.01029	0.00961	0.00353	0.0027	-0.00498	-0.000846676	-0.00298
	775.844	0.13733	0.13258	0.19416	0.20788	0.23752	0.20967		527.278	0.00912	0.00952	0.0029	0.00178	-0.00574	-0.00299	-0.0041
	775.868	0.14	0.13739	0.19891	0.21471	0.2393	0.21404		527.291	0.01458	0.01298	0.00122	-0.000926803	-0.00823	-0.007	-0.00812
	775.891	0.14075	0.14101	0.20321	0.21982	0.24277	0.21813		527.303	0.006	0.015	0.00123	-0.000774513	-0.0066	-0.01014	-0.00901
	775.918	0.14344	0.14269	0.20836	0.2233	0.24586	0.22354		527.316	0.00723	0.01243	0.000899399	0.00154	-0.00433	-0.00128	-0.00905
	775.945	0.14552	0.14507	0.2137	0.22975	0.25018	0.23389		527.328	0.00148	0.00384	0.00061721	0.00636	-0.00477	0.00315	-0.00829
	775.969	0.14872	0.15203	0.22027	0.23519	0.2534	0.23746		527.34	-0.000525706	-0.000641254	0.00178	0.00296	-0.00178	0.00412	-0.00565
	775.995	0.15042	0.15465	0.22767	0.23923	0.26172	0.23604		527.355	0.00519	0.00381	0.00222	-0.00328	-0.00286	0.00572	-0.00367
	776.02	0.15571	0.15822	0.23176	0.24148	0.27268	0.2359		527.368	0.01279	0.01404	0.00216	-0.00366	-0.00411	0.00315	-0.00467
	776.047	0.15703	0.16315	0.23578	0.25158	0.27954	0.23816		527.382	0.00624	0.01188	0.00127	0.00105	-0.0047	-0.00642	-0.00319
	776.073	0.16164	0.16891	0.2412	0.25892	0.27962	0.24674		527.395	0.01283	0.01061	0.00334	0.00481	-0.00349	-0.00259	-0.00153
	776.102	0.16667	0.17282	0.24882	0.26435	0.28135	0.25492		527.409	0.000599294	0.0148	0.00605	0.00794	-0.000947226	-0.0033	-0.00537
	776.128	0.17117	0.1759	0.25581	0.27113	0.28752	0.26281		527.422	0.00523	0.00984	0.00442	0.00756	0.00113	-0.00386	-0.00855
	776.154	0.173	0.18093	0.26156	0.28257	0.2971	0.26863		527.436	0.00321	0.00524	0.00338	0.00641	0.00499	-0.00978	-0.00719
	776.178	0.17486	0.18566	0.26811	0.28492	0.30162	0.26758		527.45	0.01171	0.00404	0.00427	0.00248	0.00297	-0.00636	-0.00457
	776.204	0.17771	0.19195	0.27481	0.2886	0.30477	0.26811		527.466	0.01165	0.0095	0.00382	0.00383	-5.76429e-05	-0.000863085	-0.00442
	776.231	0.18153	0.19572	0.27931	0.29397	0.31098	0.2762		527.48	0.01689	0.00997	0.000830994	0.00689	-0.00276	-0.000969319	-0.00335
	776.257	0.18562	0.20241	0.285	0.30443	0.3198	0.28237		527.495	0.00982	0.01112	0.000808252	0.00613	-0.00196	0.00119	-0.00234
	776.284	0.18956	0.20874	0.29363	0.31197	0.32527	0.29158		527.51	0.00999	0.01457	0.00343	0.00684	0.00178	0.000481929	-0.00453
	776.312	0.19448	0.21325	0.30354	0.32168	0.33116	0.29208		527.524	0.00516	0.02224	0.00479	0.00782	0.00509	-0.0036	-0.00547
	776.34	0.19975	0.21725	0.31092	0.32779	0.33893	0.30399		527.539	0.00417	0.02039	0.00207	0.00784	0.00115	-0.0031	-0.00456
	776.369	0.20385	0.22768	0.31998	0.34013	0.34834	0.31134		527.553	0.00937	0.01417	-0.000693398	0.00611	-0.00152	0.000418862	-0.00471
	776.397	0.20776	0.23322	0.32714	0.34888	0.35709	0.31458		527.566	0.01378	0.01311	-0.000137477	0.00753	-0.00186	0.00226	-0.00451
	776.43	0.21391	0.24159	0.33901	0.36219	0.37054	0.3189		527.58	0.01746	0.01875	0.00144	0.01008	-0.00298	-0.00185	-0.00202
	776.459	0.21771	0.24676	0.34864	0.37176	0.38072	0.31692		527.594	-0.00418	0.02513	0.00226	0.00748	-0.0029	0.000598829	-0.00131
	776.488	0.22415	0.25606	0.35917	0.38154	0.38511	0.32601		527.608	0.01359	0.02223	0.00351	0.00396	-0.000401545	-0.00251	-0.00127
	776.519	0.2276	0.26292	0.37395	0.39363	0.3955	0.33691		527.622	0.01792	0.02277	0.00551	0.00405	0.00519	-0.0072	-0.0039
	776.55	0.23472	0.27273	0.3878	0.40868	0.41253	0.33944		527.635	0.00727	0.02137	0.00759	0.0057	0.00615	-0.000646095	-0.00565
	776.58	0.24391	0.28046	0.39867	0.42197	0.42529	0.34976		527.651	0.01828	0.01819	0.00771	0.0064	0.00146	-0.00168	-0.00811
	776.61	0.2476	0.28804	0.41068	0.4355	0.43703	0.35411		527.664	0.0179	0.01676	0.00515	0.00729	0.00313	-0.00198	-0.00725
	776.639	0.25182	0.2993	0.42729	0.45547	0.45492	0.36136		527.679	0.01987	0.01908	0.00397	0.00993	-0.000115194	-0.00508	-0.00565
	776.668	0.25951	0.3116	0.44234	0.4682	0.46738	0.36613		527.695	0.01979	0.01878	0.0034	0.01324	-0.00529	-0.00803	-0.0027
	776.697	0.27044	0.31956	0.46074	0.48552	0.4844	0.37441		527.709	0.02606	0.02362	0.00445	0.01622	-0.0031	0.00142	-0.00136
	776.727	0.27592	0.33228	0.4779	0.50078	0.4965	0.38831		527.725	0.02292	0.02708	0.00402	0.01417	0.0047	0.0042	-0.00443
	776.756	0.28658	0.34121	0.49783	0.52486	0.51086	0.39351		527.738	0.01523	0.02802	0.00468	0.00801	0.00831	0.00519	-0.00665
	776.785	0.29346	0.35639	0.51646	0.54007	0.5217	0.40162		527.753	0.02214	0.02586	0.00696	0.00497	0.01024	0.00123	-0.0086
	776.816	0.30305	0.36698	0.53918	0.56907	0.54765	0.40468		527.768	0.01996	0.02914	0.00838	0.00718	0.00503	-0.00134	-0.00885
	776.847	0.30904	0.3845	0.55979	0.59342	0.56591	0.41581		527.784	0.0246	0.02733	0.0084	0.01178	0.00106	-0.00251	-0.0076
	776.876	0.31962	0.39683	0.5851	0.62553	0.59293	0.43072		527.799	0.01384	0.02555	0.0064	0.00898	0.000242199	0.00478	-0.0052
	776.906	0.32813	0.41638	0.61057	0.65239	0.61406	0.45418		527.813	0.01921	0.03342	0.00386	0.00771	0.00333	0.00689	-0.00534
	776.935	0.34123	0.43015	0.64449	0.68176	0.64143	0.47197		527.826	0.01175	0.04262	0.00248	0.00783	0.00361	0.01196	7.99263e-05
	776.966	0.35737	0.45317	0.67896	0.72254	0.66742	0.48685		527.841	0.02206	0.04282	0.00201	0.01155	0.000563602	0.01317	0.00246
	776.995	0.36925	0.46923	0.72251	0.7659	0.70818	0.49295		527.855	0.02291	0.04281	0.00424	0.01424	0.000883219	0.01247	0.000859421
	777.026	0.38485	0.49727	0.76427	0.81447	0.74902	0.50813		527.869	0.02267	0.04109	0.00785	0.01237	0.00232	0.01453	6.05078e-05
	777.058	0.41002	0.51816	0.82151	0.86582	0.79088	0.53439		527.883	0.01764	0.03785	0.01214	0.01098	0.00358	0.00921	-0.000352988
	777.087	0.42268	0.55096	0.86933	0.92796	0.84094	0.5478		527.898	0.03149	0.03419	0.01299	0.01014	0.00694	0.00601	-0.00271
	777.113	0.44237	0.57384	0.92954	0.97608	0.88496	0.572		527.912	0.02104	0.03395	0.01034	0.01226	0.00394	0.00301	-0.000697744
	777.143	0.45985	0.61224	1.00151	1.07196	0.94834	0.59808		527.925	0.03082	0.03634	0.00756	0.01254	0.000829387	0.00619	0.00165
	777.17	0.4896	0.64053	1.086	1.13973	1.011	0.62408		527.94	0.02734	0.03831	0.00757	0.01294	0.000882249	0.01373	0.00317
	777.196	0.51016	0.68894	1.17345	1.24817	1.08409	0.63797		527.953	0.02606	0.04871	0.0069	0.016	0.0049	0.01853	0.00238
	777.223	0.54403	0.74623	1.27753	1.3372	1.16625	0.66232		527.966	0.02539	0.0476	0.00832	0.01941	0.00519	0.01985	0.00139
	777.25	0.57888	0.79046	1.3923	1.5028	1.28956	0.69647		527.98	0.02233	0.0506	0.0137	0.02125	0.00722	0.01873	0.00268
	777.279	0.62604	0.84295	1.559	1.65336	1.42011	0.74468		527.993	0.02932	0.04595	0.01547	0.02213	0.01224	0.01712	0.00273
	777.307	0.66746	0.92501	1.73429	1.88252	1.56543	0.79235		528.007	0.03068	0.04333	0.01451	0.02317	0.01705	0.01159	0.000615533
	777.334	0.71553	0.98521	1.92777	2.05946	1.7249	0.84827		528.02	0.03914	0.04578	0.01427	0.02175	0.01668	0.0075	0.00163
	777.36	0.74722	1.08368	2.12713	2.2855	1.87917	0.89478		528.034	0.0343	0.05384	0.0135	0.01944	0.01162	0.0091	0.00098955
	777.39	0.79923	1.15394	2.31939	2.47951	2.04169	0.95441		528.05	0.03736	0.05844	0.01351	0.01971	0.0117	0.01622	0.00518
	777.416	0.84137	1.26059	2.50736	2.65128	2.19751	1.01232		528.062	0.03728	0.06512	0.01461	0.0219	0.0132	0.01959	0.00477
	777.442	0.87577	1.35845	2.59693	2.76059	2.28499	1.07788		528.075	0.03801	0.06155	0.01561	0.02544	0.01363	0.02022	0.00454
	777.47	0.9236	1.41276	2.67334	2.8149	2.35801	1.13886		528.088	0.03642	0.05942	0.01703	0.02801	0.01484	0.01994	0.00411
	777.492	0.95874	1.45477	2.68161	2.81265	2.36729	1.18729		528.1	0.03876	0.05724	0.01904	0.03047	0.0149	0.02081	0.00539
	777.519	1.02044	1.49807	2.62974	2.78385	2.35958	1.25101		528.111	0.05331	0.05358	0.01982	0.02715	0.01767	0.02311	0.00835
	777.544	1.08902	1.5175	2.5804	2.7274	2.33388	1.29885		528.123	0.04858	0.0597	0.01858	0.02692	0.0225	0.02183	0.00941
	777.566	1.14813	1.53787	2.52733	2.68623	2.31783	1.34415		528.135	0.04459	0.06813	0.01882	0.0237	0.02283	0.01651	0.00927
	777.591	1.23715	1.54883	2.4956	2.64711	2.3134	1.40606		528.147	0.03816	0.07489	0.01768	0.02541	0.02023	0.01689	0.00958
	777.614	1.34035	1.56959	2.47754	2.6434	2.3243	1.474		528.159	0.03803	0.07909	0.01724	0.02787	0.01877	0.01632	0.01069
	777.638	1.45661	1.58943	2.48924	2.6672	2.37902	1.57979		528.171	0.04289	0.08205	0.01853	0.03099	0.02078	0.02297	0.01021
	777.661	1.55969	1.6348	2.52302	2.74039	2.44258	1.68423		528.182	0.03839	0.08026	0.0215	0.03619	0.02222	0.02502	0.00936
	777.685	1.71614	1.6773	2.60108	2.81592	2.57298	1.80527		528.193	0.04437	0.08175	0.02399	0.04059	0.01964	0.03131	0.01125
	777.707	1.84893	1.76046	2.7122	2.9626	2.70893	1.9535		528.204	0.03871	0.08282	0.02679	0.04056	0.0178	0.0324	0.01374
	777.731	2.05008	1.82868	2.86068	3.13526	2.89838	2.10965		528.216	0.03962	0.08783	0.02769	0.03748	0.02147	0.03229	0.01538
	777.755	2.19213	1.95166	3.03005	3.3344	3.09817	2.30556		528.226	0.04844	0.09258	0.02881	0.03656	0.02915	0.03248	0.01604
	777.777	2.38309	2.05003	3.21236	3.51538	3.32468	2.48708		528.236	0.04304	0.09864	0.02679	0.03821	0.03443	0.03342	0.01581
	777.802	2.57127	2.21923	3.4242	3.81953	3.57103	2.77289		528.248	0.04993	0.10011	0.0271	0.03748	0.03274	0.03789	0.01436
	777.825	2.80895	2.41658	3.70368	4.07812	3.83533	3.02617		528.258	0.05028	0.1008	0.02951	0.03798	0.03173	0.04239	0.01289
	777.847	2.98691	2.56094	3.90675	4.34733	4.08189	3.26053		528.269	0.05074	0.10092	0.03049	0.04762	0.03481	0.04579	0.01379
	777.869	3.14867	2.71496	4.21843	4.58435	4.36684	3.46094		528.281	0.04843	0.10826	0.03146	0.05549	0.03417	0.04642	0.01686
	777.894	3.27598	2.95646	4.4735	4.89718	4.64871	3.68365		528.293	0.0421	0.1139	0.03331	0.05717	0.0315	0.04556	0.02068
	777.917	3.41923	3.21452	4.79419	5.13999	4.86638	3.81125		528.304	0.03932	0.11904	0.03594	0.05701	0.03259	0.0432	0.02234
	777.938	3.47767	3.38727	4.99636	5.38882	5.04282	3.90132		528.315	0.04269	0.11708	0.03729	0.05749	0.0377	0.04339	0.02236
	777.96	3.56814	3.64623	5.2496	5.56471	5.22364	3.94408		528.325	0.04779	0.11886	0.03775	0.05654	0.04035	0.04766	0.02167
	777.98	3.60243	3.80506	5.42342	5.77806	5.33192	3.96065		528.336	0.05249	0.12377	0.03878	0.05982	0.0433	0.05381	0.02155
	778	3.6307	4.01854	5.57955	5.90593	5.45406	3.95811		528.345	0.05557	0.12972	0.03966	0.06349	0.04405	0.05741	0.02302
	778.022	3.66033	4.14301	5.76341	6.04568	5.52702	3.93992		528.355	0.05735	0.13438	0.04111	0.06721	0.04582	0.05915	0.02394
	778.043	3.67865	4.29941	5.86833	6.16255	5.60109	3.92521		528.366	0.06	0.14057	0.0458	0.0723	0.04778	0.06291	0.02774
	778.067	3.70618	4.41606	6.00227	6.25499	5.65027	3.91598		528.376	0.05948	0.15177	0.04917	0.07471	0.04914	0.06604	0.02955
	778.087	3.73382	4.47248	6.06953	6.33525	5.69292	3.91179		528.385	0.05746	0.15203	0.04992	0.0758	0.0529	0.0665	0.03016
	778.113	3.7891	4.52954	6.15856	6.40091	5.76387	3.9406		528.396	0.05703	0.15792	0.04941	0.07902	0.05855	0.06938	0.03291
	778.139	3.8644	4.57655	6.23331	6.5161	5.85528	4.0272		528.405	0.05679	0.16072	0.05001	0.0839	0.06529	0.07436	0.03366
	778.164	3.97591	4.61215	6.34287	6.63342	5.99817	4.1652		528.415	0.05851	0.16756	0.05319	0.08887	0.07043	0.082	0.03287
	778.189	4.11269	4.65632	6.45674	6.82667	6.19427	4.38282		528.425	0.06162	0.16939	0.05747	0.09294	0.07202	0.08859	0.03478
	778.212	4.25273	4.7548	6.64976	6.98987	6.40744	4.59551		528.436	0.06105	0.18158	0.06149	0.10122	0.07443	0.0916	0.03723
	778.236	4.48148	4.84979	6.84138	7.29571	6.68853	4.91262		528.447	0.06473	0.1871	0.06588	0.10535	0.07563	0.09342	0.03744
	778.262	4.66586	5.04781	7.12745	7.56928	6.93519	5.22853		528.458	0.06902	0.19069	0.07042	0.10654	0.07626	0.09536	0.04024
	778.287	4.89978	5.22023	7.43672	7.95461	7.36979	5.60566		528.468	0.07315	0.20028	0.07336	0.10958	0.07834	0.09688	0.04324
	778.312	5.1028	5.52787	7.78206	8.30184	7.67649	5.8633		528.479	0.07531	0.20305	0.07251	0.11265	0.08815	0.10191	0.04506
	778.337	5.28732	5.75563	8.17626	8.67037	8.09327	6.21947		528.489	0.07473	0.20881	0.07651	0.11817	0.09701	0.10683	0.04414
	778.363	5.47383	6.11785	8.50793	9.06328	8.43293	6.40852		528.5	0.0688	0.22114	0.08119	0.12698	0.10202	0.11513	0.0472
	778.392	5.61249	6.35126	8.93067	9.44149	8.78693	6.62043		528.511	0.06219	0.22518	0.08319	0.13248	0.11083	0.12154	0.05109
	778.419	5.73275	6.65749	9.21813	9.76941	9.02166	6.71156		528.521	0.06021	0.24127	0.08555	0.13978	0.11764	0.12733	0.05284
	778.447	5.80843	6.82715	9.53555	10.0105	9.2374	6.7805		528.532	0.06081	0.25133	0.09224	0.14276	0.1178	0.13659	0.05608
	778.474	5.88492	7.01998	9.72354	10.2783	9.41227	6.80771		528.542	0.06525	0.26212	0.09803	0.14736	0.11775	0.13548	0.05783
	778.502	5.91881	7.1154	9.94367	10.4293	9.52899	6.82521		528.552	0.06691	0.27312	0.10436	0.15404	0.12023	0.14764	0.05905
	778.531	5.97301	7.22831	10.0744	10.6053	9.60991	6.83514		528.565	0.08219	0.27833	0.10709	0.16841	0.12921	0.15144	0.06046
	778.559	6.00815	7.29182	10.2257	10.6935	9.68071	6.83736		528.574	0.0799	0.29075	0.11095	0.17542	0.13759	0.15378	0.06185
	778.588	6.04545	7.36565	10.3158	10.7937	9.71934	6.82493		528.586	0.07608	0.29924	0.11732	0.18458	0.14528	0.16474	0.06308
	778.617	6.06938	7.39849	10.3918	10.857	9.74926	6.77926		528.597	0.07717	0.31563	0.12464	0.19067	0.15366	0.16957	0.06572
	778.647	6.07853	7.42887	10.4177	10.8821	9.72673	6.71672		528.609	0.08182	0.32683	0.13413	0.199	0.16109	0.18467	0.07111
	778.676	6.07308	7.43088	10.3989	10.859	9.67615	6.61417		528.619	0.08313	0.34644	0.13651	0.20606	0.16725	0.1917	0.0753
	778.704	6.04633	7.39776	10.3505	10.8056	9.56818	6.49193		528.631	0.08739	0.3576	0.14125	0.21644	0.17475	0.19536	0.08116
	778.733	6.00046	7.35252	10.2468	10.7062	9.45206	6.33643		528.644	0.09221	0.37641	0.14606	0.22646	0.18392	0.20317	0.08392
	778.764	5.94196	7.25491	10.1146	10.5465	9.28654	6.15761		528.655	0.10161	0.38706	0.15355	0.23851	0.19449	0.20609	0.08663
	778.796	5.86983	7.16984	9.93395	10.3613	9.07376	5.9882		528.667	0.08612	0.40463	0.1616	0.25515	0.20509	0.21624	0.09066
	778.827	5.82066	7.03972	9.75196	10.1539	8.87588	5.80487		528.679	0.10405	0.42099	0.17071	0.26445	0.21329	0.23497	0.0944
	778.86	5.76276	6.92249	9.56259	9.96903	8.65268	5.65304		528.691	0.1016	0.44096	0.177	0.27698	0.22	0.24629	0.10342
	778.892	5.74253	6.86011	9.38221	9.76759	8.49878	5.58583		528.704	0.09196	0.45271	0.18416	0.28697	0.22987	0.25574	0.11266
	778.925	5.73899	6.8011	9.24808	9.64023	8.353	5.55878		528.715	0.10165	0.47605	0.19362	0.29765	0.23897	0.26366	0.11293
	778.958	5.75503	6.78769	9.14542	9.53509	8.29633	5.6107		528.729	0.10159	0.49063	0.20516	0.30913	0.2519	0.2751	0.11453
	778.99	5.79535	6.81221	9.11101	9.51016	8.28458	5.7131		528.741	0.10818	0.51292	0.21224	0.3211	0.26351	0.28253	0.12216
	779.026	5.83554	6.84827	9.1437	9.53586	8.35458	5.85618		528.753	0.10185	0.53252	0.22136	0.33861	0.27328	0.29066	0.12069
	779.058	5.87841	6.92763	9.22998	9.60776	8.46513	6.0267		528.764	0.10687	0.55764	0.23063	0.35893	0.28145	0.3021	0.12295
	779.093	5.90096	6.98153	9.35036	9.75877	8.60631	6.18955		528.779	0.12805	0.57758	0.23969	0.3754	0.293	0.32134	0.13
	779.129	5.88558	7.04099	9.50895	9.90569	8.79912	6.33442		528.791	0.11823	0.59187	0.25176	0.38628	0.30291	0.33186	0.13511
	779.166	5.83808	7.05919	9.65296	10.082	8.93774	6.42496		528.802	0.12182	0.61115	0.25961	0.39423	0.31552	0.34431	0.1392
	779.2	5.77533	7.05259	9.761	10.1963	9.03345	6.46138		528.815	0.12832	0.64498	0.27162	0.40945	0.33445	0.35758	0.14914
	779.23	5.70841	7.01383	9.81735	10.2723	9.08814	6.4598		528.828	0.1328	0.67356	0.27957	0.42716	0.34969	0.37529	0.15736
	779.263	5.6607	6.97626	9.83829	10.3084	9.10295	6.44319		528.841	0.13792	0.69476	0.29059	0.45269	0.36579	0.38703	0.16321
	779.297	5.62848	6.90959	9.81711	10.3104	9.08027	6.40231		528.854	0.13685	0.72351	0.30049	0.46777	0.37951	0.40367	0.16848
	779.33	5.61992	6.86691	9.75299	10.2589	9.01118	6.35564		528.868	0.15329	0.74262	0.31253	0.48652	0.39635	0.42112	0.17711
	779.363	5.64419	6.81481	9.66649	10.1676	8.93427	6.30184		528.881	0.15558	0.77591	0.32454	0.50582	0.41031	0.43561	0.18426
	779.398	5.69541	6.7907	9.54838	10.0419	8.83095	6.24593		528.896	0.15334	0.79574	0.33984	0.52561	0.42861	0.45323	0.1964
	779.43	5.77418	6.77402	9.43495	9.92735	8.74483	6.19567		528.908	0.16422	0.82685	0.35213	0.54235	0.44184	0.47034	0.20853
	779.463	5.86896	6.77141	9.31955	9.78141	8.63233	6.15604		528.921	0.15927	0.85704	0.36704	0.56554	0.45417	0.4837	0.21591
	779.495	5.95033	6.78616	9.20998	9.66977	8.54626	6.12683		528.934	0.17163	0.89721	0.37939	0.58094	0.47086	0.49712	0.22686
	779.526	6.06075	6.81089	9.12845	9.56932	8.45793	6.10734		528.95	0.18099	0.93788	0.39265	0.60733	0.49893	0.51515	0.23366
	779.56	6.14798	6.86053	9.06329	9.49599	8.3937	6.07117		528.964	0.17726	0.95575	0.40309	0.6331	0.5157	0.53904	0.24398
	779.592	6.25456	6.91496	9.02584	9.43491	8.33642	6.03398		528.976	0.187	0.99412	0.41526	0.65543	0.53116	0.55282	0.25525
	779.625	6.35362	6.95372	9.01885	9.41091	8.30458	5.97918		528.989	0.1904	1.02002	0.42745	0.67311	0.55208	0.5759	0.27029
	779.654	6.47096	7.01721	9.02985	9.39599	8.27592	5.94987		529.003	0.20699	1.06068	0.444	0.69437	0.57049	0.59964	0.2784
	779.685	6.61738	7.06426	9.07378	9.39781	8.2634	5.89494		529.016	0.1993	1.08354	0.45885	0.71434	0.58521	0.6212	0.29939
	779.717	6.79306	7.1407	9.1211	9.42845	8.27246	5.8676		529.031	0.21187	1.13055	0.47771	0.73816	0.60946	0.63952	0.31347
	779.747	7.00512	7.23361	9.22827	9.49271	8.30814	5.86112		529.044	0.20626	1.15942	0.49115	0.76025	0.63266	0.66046	0.32657
	779.776	7.23073	7.30745	9.31884	9.57472	8.35974	5.88625		529.057	0.22686	1.21017	0.50401	0.78656	0.65396	0.68	0.33713
	779.807	7.43688	7.43508	9.45431	9.72058	8.46339	5.9474		529.069	0.22301	1.2382	0.51787	0.80852	0.67184	0.70296	0.35614
	779.835	7.65721	7.53178	9.59633	9.84361	8.5721	6.01		529.082	0.23312	1.28055	0.5326	0.83749	0.68757	0.72053	0.37025
	779.863	7.96157	7.69882	9.75984	10.0263	8.69732	6.04931		529.094	0.23466	1.30641	0.54539	0.86136	0.70468	0.74268	0.38384
	779.893	8.23692	7.82246	9.95615	10.1811	8.81585	6.092		529.107	0.23976	1.34995	0.56052	0.88528	0.72075	0.76589	0.39926
	779.921	8.5507	8.01617	10.203	10.3713	8.96349	6.09198		529.121	0.25009	1.392	0.57775	0.90855	0.74153	0.79551	0.42053
	779.951	8.84574	8.22571	10.415	10.5834	9.06792	6.04769		529.133	0.2604	1.42692	0.5945	0.92992	0.76535	0.81159	0.4369
	779.979	9.1908	8.37542	10.6903	10.7728	9.16211	5.97318		529.145	0.27076	1.47929	0.60849	0.95139	0.79647	0.83594	0.45873
	780.006	9.49732	8.61208	10.8986	10.9957	9.23184	5.85198		529.158	0.28358	1.51045	0.62387	0.97929	0.82087	0.86082	0.4793
	780.033	9.77906	8.78014	11.1599	11.1629	9.29813	5.70272		529.171	0.29158	1.55799	0.64162	1.00345	0.83994	0.89087	0.50117
	780.06	10.1195	9.03722	11.3922	11.3664	9.34309	5.48616		529.185	0.29276	1.58761	0.65636	1.04296	0.8545	0.92587	0.52082
	780.088	10.427	9.21645	11.6451	11.5026	9.37547	5.27846		529.198	0.30029	1.6319	0.67816	1.07074	0.87516	0.95463	0.5471
	780.113	10.6843	9.47938	11.8453	11.6171	9.38258	5.05092		529.21	0.30822	1.66507	0.69256	1.10128	0.89882	0.98116	0.57127
	780.14	10.9774	9.64116	12.0233	11.6953	9.36687	4.8427		529.223	0.32068	1.72241	0.71268	1.1227	0.93089	1.01398	0.59762
	780.166	11.2012	9.87497	12.1746	11.7504	9.33142	4.62045		529.235	0.33344	1.75638	0.72643	1.14722	0.95919	1.0336	0.62157
	780.191	11.3873	10.0345	12.2934	11.7677	9.28539	4.46924		529.248	0.3382	1.81011	0.74611	1.1785	0.97922	1.06098	0.66091
	780.214	11.5404	10.2613	12.3319	11.7557	9.23069	4.26824		529.259	0.35406	1.85291	0.75923	1.20317	0.99665	1.08495	0.6911
	780.238	11.6795	10.4017	12.3628	11.7361	9.16477	4.13881		529.272	0.3509	1.90621	0.77712	1.24235	1.01483	1.11711	0.71744
	780.263	11.8227	10.6026	12.3742	11.6719	9.0995	3.95551		529.283	0.36486	1.93083	0.79172	1.26763	1.04047	1.14852	0.74699
	780.288	11.9227	10.7277	12.3794	11.6168	9.0047	3.83116		529.293	0.3742	1.98169	0.80769	1.2967	1.06142	1.17947	0.77011
	780.312	12.0138	10.9031	12.3749	11.547	8.93308	3.70722		529.307	0.38441	2.03374	0.82569	1.32303	1.0905	1.22133	0.81164
	780.337	12.1052	11.0053	12.3438	11.4921	8.84987	3.61968		529.319	0.40398	2.078	0.84579	1.35717	1.11563	1.24829	0.84318
	780.363	12.1573	11.1465	12.3159	11.4191	8.77163	3.52739		529.33	0.40698	2.13216	0.86085	1.38067	1.14213	1.27218	0.87607
	780.389	12.1789	11.2286	12.2643	11.3629	8.69634	3.44646		529.342	0.42785	2.16885	0.88208	1.41353	1.17038	1.31053	0.91682
	780.412	12.1866	11.3274	12.2097	11.2972	8.62632	3.37051		529.353	0.43166	2.23461	0.90146	1.43847	1.19651	1.34075	0.95572
	780.439	12.1765	11.3834	12.1515	11.2088	8.53326	3.29699		529.365	0.44202	2.26207	0.91419	1.46867	1.22054	1.37553	0.99857
	780.463	12.1276	11.441	12.0893	11.1178	8.46625	3.22667		529.376	0.45601	2.30595	0.92744	1.48875	1.23968	1.40177	1.03367
	780.487	12.09	11.4551	12.0289	11.0401	8.37378	3.15423		529.387	0.4641	2.35288	0.94207	1.52476	1.26699	1.43495	1.07456
	780.512	12.0263	11.4538	11.9527	10.948	8.29979	3.09404		529.399	0.48047	2.4143	0.96237	1.54893	1.29492	1.47726	1.11326
	780.536	11.9653	11.4451	11.8681	10.8657	8.20893	3.02996		529.41	0.50467	2.44129	0.97907	1.58548	1.32126	1.50513	1.15396
	780.561	11.8839	11.4124	11.7694	10.7699	8.13177	2.97599		529.422	0.51718	2.49442	0.9958	1.60961	1.3433	1.54623	1.19355
	780.584	11.7985	11.3778	11.6698	10.6694	8.03611	2.91716		529.433	0.52105	2.54381	1.01088	1.65329	1.36821	1.58229	1.23681
	780.607	11.7146	11.3155	11.5843	10.5541	7.9566	2.8701		529.444	0.54289	2.60771	1.02822	1.67113	1.38928	1.61947	1.27376
	780.635	11.6054	11.2659	11.455	10.4245	7.84066	2.79612		529.455	0.55734	2.63864	1.04364	1.69822	1.40879	1.65417	1.31412
	780.662	11.5165	11.1719	11.3326	10.305	7.74123	2.74175		529.466	0.57163	2.69177	1.06255	1.72292	1.42953	1.69252	1.35687
	780.688	11.3836	11.068	11.1803	10.1786	7.62072	2.68158		529.476	0.58568	2.73178	1.07617	1.75568	1.45705	1.72122	1.39854
	780.715	11.2558	10.9871	11.0371	10.0525	7.51773	2.64343		529.488	0.5962	2.78651	1.0932	1.78647	1.48073	1.7551	1.44675
	780.74	11.1549	10.8555	10.9133	9.92555	7.40002	2.60449		529.498	0.60778	2.81876	1.11244	1.81832	1.50667	1.78851	1.4869
	780.766	11.0312	10.7662	10.7603	9.81244	7.30994	2.54934		529.509	0.62324	2.88528	1.12903	1.84263	1.52615	1.82145	1.52803
	780.794	10.9003	10.6244	10.6262	9.65162	7.18585	2.50655		529.52	0.64642	2.92366	1.1446	1.87229	1.55567	1.8572	1.57527
	780.82	10.7972	10.5297	10.4596	9.55585	7.09602	2.46725		529.531	0.66179	2.97973	1.15771	1.89599	1.57608	1.89207	1.61699
	780.846	10.6476	10.3904	10.3529	9.39191	6.99265	2.44253		529.541	0.6829	3.01507	1.17007	1.92537	1.61188	1.92983	1.65416
	780.873	10.544	10.2973	10.1844	9.2793	6.88809	2.42207		529.552	0.70632	3.07658	1.1882	1.95963	1.62758	1.96953	1.69586
	780.901	10.4155	10.1416	10.0565	9.10757	6.7683	2.39963		529.563	0.72032	3.10896	1.20505	1.98607	1.65482	2.0009	1.73444
	780.927	10.3262	10.0398	9.88864	9.0082	6.66807	2.37499		529.575	0.74656	3.16507	1.2256	2.02084	1.66792	2.04042	1.77638
	780.954	10.1982	9.89789	9.77599	8.86338	6.58481	2.35606		529.586	0.76231	3.20866	1.24134	2.04836	1.70009	2.07489	1.81485
	780.983	10.1065	9.80778	9.60769	8.75762	6.49161	2.33063		529.597	0.77737	3.27107	1.25759	2.07671	1.72344	2.11654	1.85696
	781.014	9.96296	9.66856	9.48963	8.58565	6.38331	2.31928		529.607	0.8005	3.30484	1.2697	2.10501	1.75211	2.1455	1.89548
	781.039	9.88712	9.54024	9.34545	8.49154	6.29746	2.31353		529.62	0.82454	3.36982	1.28762	2.13786	1.77453	2.18641	1.93767
	781.065	9.75127	9.45626	9.23376	8.36701	6.19767	2.30975		529.631	0.84125	3.41316	1.30309	2.16797	1.80302	2.22393	1.97743
	781.091	9.65409	9.32279	9.10556	8.23585	6.12766	2.30384		529.643	0.8724	3.47316	1.31794	2.20066	1.82413	2.26399	2.01281
	781.121	9.52572	9.23646	8.97199	8.11382	6.02802	2.3016		529.653	0.89432	3.51157	1.33376	2.23239	1.84189	2.29144	2.04074
	781.149	9.42194	9.10414	8.82013	7.99403	5.96079	2.28526		529.665	0.91839	3.5752	1.35309	2.25431	1.87171	2.33649	2.07993
	781.177	9.26288	9.00884	8.67253	7.87278	5.85999	2.2695		529.676	0.95291	3.61307	1.37122	2.29024	1.8981	2.3678	2.11396
	781.204	9.18178	8.87077	8.54898	7.76188	5.78732	2.25519		529.689	0.96416	3.68432	1.38635	2.31937	1.92611	2.41573	2.14388
	781.234	9.04123	8.78087	8.409	7.63664	5.6788	2.24704		529.7	1.00276	3.73528	1.40091	2.34907	1.94692	2.44827	2.17713
	781.262	8.94489	8.64169	8.27787	7.51254	5.60881	2.24296		529.712	1.01603	3.80437	1.41608	2.37376	1.97566	2.49215	2.20981
	781.292	8.78798	8.55161	8.13884	7.3864	5.50278	2.23434		529.723	1.04639	3.84093	1.43353	2.40485	1.99975	2.52578	2.24162
	781.32	8.65254	8.41	8.00275	7.26048	5.42635	2.22562		529.734	1.07547	3.90182	1.45334	2.43221	2.02595	2.56123	2.26461
	781.349	8.50232	8.31119	7.86466	7.13345	5.31734	2.21902		529.746	1.10238	3.95772	1.46861	2.46241	2.05132	2.5956	2.29163
	781.374	8.38525	8.1652	7.74448	7.02455	5.25093	2.21123		529.757	1.13881	4.02279	1.48552	2.49089	2.07091	2.62864	2.31337
	781.404	8.22998	8.07104	7.60497	6.89533	5.15111	2.19708		529.769	1.16246	4.06086	1.50357	2.52051	2.09739	2.66778	2.33464
	781.434	8.05623	7.93047	7.43798	6.7718	5.07959	2.18015		529.782	1.20388	4.13222	1.52082	2.55428	2.12807	2.71581	2.35409
	781.461	7.9413	7.79058	7.32042	6.66343	4.99477	2.16663		529.793	1.23258	4.18773	1.53785	2.59501	2.1485	2.75662	2.37559
	781.489	7.79581	7.69305	7.19829	6.55318	4.92086	2.15367		529.804	1.27666	4.2683	1.55196	2.62185	2.17447	2.79184	2.3906
	781.517	7.68669	7.54865	7.07615	6.436	4.83843	2.1413		529.817	1.32822	4.32095	1.57037	2.65494	2.21046	2.82818	2.40752
	781.542	7.55449	7.45513	6.96687	6.34463	4.79224	2.13861		529.83	1.35254	4.40485	1.59212	2.68627	2.23805	2.87151	2.42423
	781.569	7.44051	7.3184	6.85586	6.25333	4.71168	2.14134		529.842	1.40984	4.45526	1.61148	2.71182	2.27064	2.9114	2.43893
	781.599	7.26686	7.22953	6.74222	6.14059	4.65274	2.13946		529.854	1.43795	4.53371	1.63094	2.75002	2.29604	2.95253	2.44708
	781.627	7.14955	7.09718	6.63016	6.05104	4.58134	2.12801		529.867	1.50736	4.64193	1.64932	2.78145	2.32792	2.99088	2.45756
	781.655	7.00725	7.0057	6.52558	5.96565	4.53065	2.10758		529.88	1.56371	4.74512	1.67483	2.81854	2.35791	3.03361	2.46914
	781.682	6.8651	6.86981	6.43788	5.88771	4.47146	2.09153		529.891	1.62065	4.80397	1.69391	2.84657	2.38518	3.06763	2.47736
	781.707	6.75883	6.78223	6.34772	5.81597	4.42593	2.08276		529.905	1.67189	4.90075	1.71334	2.88496	2.40644	3.11352	2.48644
	781.735	6.65226	6.65726	6.254	5.7369	4.36131	2.08089		529.917	1.71847	4.97535	1.73139	2.9097	2.43678	3.14441	2.48924
	781.761	6.54152	6.57761	6.17038	5.66765	4.31607	2.07836		529.93	1.79311	5.07847	1.74736	2.9452	2.46341	3.1894	2.49316
	781.787	6.44887	6.45904	6.09645	5.59535	4.25731	2.07219		529.942	1.86062	5.14273	1.76957	2.98178	2.49507	3.2257	2.49444
	781.813	6.35764	6.38114	6.00844	5.52406	4.21422	2.06281		529.954	1.94772	5.24635	1.78919	3.01084	2.51853	3.26654	2.49178
	781.837	6.28019	6.27666	5.94417	5.45741	4.16935	2.0532		529.967	2.04214	5.31931	1.81306	3.04529	2.5526	3.3049	2.49158
	781.86	6.21513	6.17739	5.8728	5.40486	4.14257	2.03955		529.979	2.12358	5.434	1.83194	3.07769	2.57584	3.34838	2.49136
	781.887	6.11695	6.11176	5.79665	5.34557	4.08337	2.01816		529.992	2.21933	5.52097	1.85534	3.11506	2.59837	3.40064	2.48996
	781.913	6.05235	6.02329	5.72326	5.28587	4.04205	1.99961		530.005	2.32259	5.64207	1.87528	3.15164	2.62826	3.43387	2.48492
	781.933	5.98954	5.96385	5.67004	5.23756	3.9999	1.98895		530.018	2.441	5.77201	1.89781	3.18382	2.66301	3.46667	2.48034
	781.959	5.93485	5.88755	5.60808	5.1774	3.96678	1.98052		530.031	2.57752	5.8579	1.92231	3.2124	2.69621	3.50208	2.47584
	781.983	5.87622	5.83439	5.554	5.1261	3.92812	1.97236		530.043	2.68879	5.99853	1.94163	3.24419	2.71693	3.53838	2.47136
	782.006	5.82901	5.75544	5.50794	5.07793	3.88556	1.9641		530.055	2.84843	6.09355	1.9694	3.2766	2.74749	3.57332	2.46552
	782.03	5.78125	5.70549	5.44922	5.03671	3.86357	1.9501		530.07	3.04198	6.23781	1.99329	3.31507	2.78121	3.61593	2.45852
	782.052	5.73373	5.63673	5.40375	4.99837	3.83485	1.9307		530.081	3.22255	6.3475	2.01805	3.34315	2.80831	3.65302	2.45174
	782.078	5.69496	5.59391	5.35267	4.96316	3.80884	1.91334		530.094	3.3945	6.50545	2.03657	3.3752	2.8401	3.68984	2.44415
	782.101	5.6444	5.53408	5.32008	4.92836	3.78048	1.8996		530.106	3.61387	6.61308	2.06048	3.40491	2.87193	3.71772	2.43404
	782.125	5.6005	5.49795	5.28235	4.89687	3.75793	1.89939		530.12	3.82077	6.77519	2.0773	3.44059	2.89695	3.75383	2.42073
	782.15	5.55749	5.44173	5.25388	4.85722	3.7271	1.8894		530.133	4.02938	6.89611	2.10706	3.47909	2.91716	3.78835	2.40514
	782.174	5.51187	5.40397	5.22624	4.8282	3.7062	1.87274		530.146	4.32605	7.07447	2.12896	3.51258	2.9434	3.82499	2.38968
	782.197	5.47242	5.35069	5.20024	4.79929	3.68557	1.85811		530.16	4.586	7.19478	2.16357	3.54827	2.97704	3.85763	2.37764
	782.223	5.42895	5.30057	5.16114	4.77351	3.66245	1.84376		530.174	4.85035	7.38519	2.18423	3.57915	3.00709	3.8923	2.36426
	782.246	5.39166	5.26665	5.12561	4.74943	3.64625	1.82627		530.186	5.17196	7.53035	2.21115	3.61228	3.03087	3.91431	2.35098
	782.271	5.35561	5.21638	5.10004	4.72516	3.62287	1.81017		530.199	5.45878	7.74107	2.23105	3.64271	3.05024	3.93858	2.33588
	782.293	5.32134	5.18252	5.06683	4.68854	3.59945	1.79547		530.21	5.73593	7.87881	2.26015	3.66582	3.06938	3.96136	2.32107
	782.317	5.29496	5.13843	5.04458	4.66109	3.57665	1.78701		530.223	6.0286	8.09608	2.27863	3.69864	3.09582	3.98789	2.30872
	782.341	5.25296	5.10965	5.00295	4.62442	3.55285	1.77533		530.235	6.28741	8.24006	2.30506	3.72545	3.11652	4.00902	2.29367
	782.363	5.22138	5.06181	4.97425	4.60068	3.53695	1.76818		530.248	6.72517	8.44655	2.3309	3.75988	3.14103	4.03396	2.27929
	782.388	5.19035	5.0277	4.93067	4.56222	3.50431	1.75251		530.26	7.02913	8.59966	2.36159	3.78284	3.1664	4.05466	2.26098
	782.411	5.14912	4.97656	4.89535	4.52288	3.48364	1.73479		530.272	7.34687	8.83364	2.38482	3.81234	3.18058	4.06701	2.248
	782.436	5.12339	4.94466	4.84974	4.47968	3.44874	1.70556		530.285	7.72026	8.98847	2.41229	3.84238	3.21036	4.08049	2.22864
	782.461	5.08245	4.89425	4.79975	4.43879	3.41063	1.688		530.298	8.05316	9.22299	2.43185	3.8699	3.22604	4.09689	2.21342
	782.486	5.03775	4.8589	4.7554	4.39598	3.36898	1.66765		530.31	8.46056	9.39013	2.45935	3.8903	3.24073	4.1089	2.1987
	782.512	4.99756	4.80655	4.70267	4.35044	3.3369	1.65379		530.322	8.67943	9.63541	2.48229	3.91559	3.25629	4.11923	2.18274
	782.538	4.95137	4.76884	4.65434	4.299	3.2957	1.64394		530.335	9.11095	9.80152	2.5091	3.93684	3.2753	4.13128	2.16113
	782.564	4.91208	4.70861	4.59735	4.24971	3.25759	1.63573		530.347	9.43617	10.0639	2.52833	3.96891	3.28255	4.13909	2.14159
	782.589	4.87049	4.66931	4.53942	4.18989	3.21622	1.60816		530.359	9.78583	10.2497	2.55276	3.98657	3.2999	4.14167	2.12201
	782.616	4.82927	4.60924	4.47744	4.14175	3.17458	1.58913		530.372	10.1265	10.4983	2.57507	4.00965	3.31853	4.14163	2.10717
	782.642	4.78709	4.56691	4.42232	4.07958	3.13083	1.5605		530.384	10.431	10.6678	2.60078	4.03102	3.33192	4.14855	2.09417
	782.665	4.75252	4.50286	4.367	4.03014	3.09076	1.54026		530.396	10.7286	10.9243	2.62154	4.05433	3.3371	4.15608	2.07445
	782.693	4.70874	4.44246	4.31562	3.97728	3.04825	1.51345		530.408	11.0183	11.0976	2.64558	4.06736	3.34479	4.15811	2.06671
	782.717	4.66194	4.40158	4.25353	3.92111	3.01592	1.50033		530.42	11.3036	11.3469	2.6613	4.08054	3.34381	4.15203	2.05172
	782.741	4.6276	4.34086	4.20845	3.87695	2.96785	1.48308		530.431	11.5763	11.5213	2.67985	4.09192	3.35046	4.14463	2.03534
	782.771	4.56889	4.29541	4.13081	3.80258	2.92439	1.47491		530.442	11.8393	11.7579	2.69736	4.1106	3.35794	4.1366	2.01904
	782.798	4.51787	4.22627	4.08011	3.7513	2.87402	1.45543		530.453	12.1157	11.9111	2.71399	4.11943	3.36076	4.11979	1.99986
	782.826	4.46375	4.17763	4.00675	3.67756	2.83694	1.42941		530.463	12.3988	12.1386	2.72749	4.13374	3.36229	4.11016	1.99164
	782.857	4.40765	4.10916	3.94896	3.61264	2.78704	1.40528		530.474	12.6141	12.2769	2.73779	4.14838	3.36533	4.09782	1.97673
	782.887	4.3534	4.04157	3.87422	3.5401	2.74425	1.39086		530.484	12.9599	12.4727	2.75456	4.15634	3.36623	4.08483	1.96555
	782.913	4.30148	3.99584	3.8203	3.48011	2.69051	1.38344		530.495	13.1069	12.6096	2.76473	4.1565	3.35915	4.06795	1.94733
	782.945	4.25161	3.92625	3.74802	3.39604	2.64477	1.37924		530.506	13.3045	12.7965	2.7826	4.15695	3.35307	4.04083	1.9394
	782.975	4.17911	3.87935	3.69442	3.31146	2.59536	1.35966		530.516	13.4891	12.9873	2.78823	4.15413	3.34553	4.01847	1.92754
	783.003	4.13761	3.80823	3.6315	3.26003	2.56139	1.34892		530.526	13.6264	13.1004	2.79757	4.15686	3.34306	4.00084	1.91655
	783.034	4.05974	3.73828	3.56323	3.20046	2.5169	1.33218		530.536	13.7837	13.2632	2.80309	4.15843	3.33989	3.9823	1.90489
	783.067	4.01469	3.68931	3.50531	3.14861	2.48116	1.31458		530.546	13.9308	13.3615	2.81027	4.15599	3.33446	3.95251	1.89611
	783.095	3.95051	3.62024	3.44825	3.09426	2.43208	1.29739		530.556	14.1123	13.503	2.81316	4.15271	3.32313	3.9226	1.88595
	783.126	3.88586	3.57463	3.38821	3.04028	2.39612	1.27452		530.565	14.2563	13.5953	2.81669	4.14989	3.30589	3.90055	1.87837
	783.156	3.8282	3.50787	3.32935	3.00323	2.34372	1.24501		530.575	14.3734	13.7252	2.82089	4.14429	3.28994	3.88192	1.87094
	783.185	3.76033	3.46182	3.27808	2.94422	2.31061	1.23543		530.585	14.5027	13.795	2.82384	4.13657	3.27566	3.85946	1.86414
	783.215	3.7048	3.39456	3.22579	2.89778	2.26614	1.22954		530.595	14.5813	13.9029	2.82383	4.12712	3.26235	3.82659	1.85604
	783.248	3.63728	3.3454	3.16576	2.83012	2.22889	1.22088		530.604	14.6707	13.9788	2.82413	4.11593	3.25026	3.7958	1.84767
	783.278	3.58026	3.27244	3.11382	2.78578	2.18682	1.20406		530.615	14.7877	14.065	2.82044	4.10047	3.23121	3.76071	1.83913
	783.308	3.51553	3.22048	3.05307	2.71641	2.156	1.18976		530.625	14.8439	14.1162	2.81898	4.08658	3.20977	3.72881	1.83344
	783.34	3.43658	3.15359	2.99547	2.66762	2.11474	1.16577		530.633	14.9383	14.184	2.81461	4.07734	3.19508	3.69626	1.83019
	783.371	3.38773	3.10942	2.92764	2.61059	2.07964	1.15582		530.643	15.0131	14.2105	2.80967	4.06277	3.16867	3.6701	1.82718
	783.404	3.31972	3.04428	2.85825	2.56503	2.03185	1.15576		530.653	15.0528	14.2456	2.8042	4.0408	3.14991	3.63326	1.8237
	783.437	3.26189	2.99865	2.80757	2.51148	1.99196	1.14806		530.663	15.1298	14.2656	2.79921	4.02056	3.13165	3.59388	1.82076
	783.47	3.18212	2.93259	2.75078	2.46898	1.94634	1.13701		530.672	15.1689	14.2997	2.79016	4.00212	3.10673	3.55572	1.81963
	783.502	3.12464	2.88722	2.6988	2.41097	1.91791	1.13158		530.681	15.2044	14.3108	2.77858	3.98079	3.08708	3.53253	1.81987
	783.532	3.05028	2.82467	2.64915	2.35844	1.88389	1.12407		530.691	15.262	14.312	2.76605	3.95895	3.0639	3.49272	1.81906
	783.568	2.9754	2.76294	2.58944	2.30197	1.85313	1.1075		530.7	15.2825	14.2994	2.75453	3.93489	3.04723	3.46243	1.81633
	783.599	2.90565	2.72084	2.54419	2.2618	1.81849	1.08912		530.71	15.3077	14.2812	2.74148	3.91372	3.01981	3.42722	1.81842
	783.629	2.85457	2.66496	2.49617	2.21739	1.79112	1.06965		530.719	15.3257	14.2746	2.7271	3.8876	2.98368	3.39164	1.81875
	783.659	2.7867	2.63078	2.43663	2.17829	1.7521	1.06625		530.728	15.329	14.2421	2.71601	3.85975	2.96633	3.36071	1.81726
	783.691	2.72386	2.57526	2.38665	2.13155	1.7202	1.06347		530.738	15.342	14.2028	2.70245	3.83637	2.93168	3.32407	1.8206
	783.722	2.66793	2.53917	2.32655	2.10014	1.68336	1.05753		530.748	15.345	14.1571	2.68644	3.80553	2.90754	3.30474	1.82446
	783.754	2.6005	2.4837	2.27631	2.04507	1.6536	1.05548		530.76	15.3382	14.1302	2.6622	3.77445	2.88257	3.26484	1.8295
	783.783	2.55435	2.44582	2.23646	1.99833	1.62567	1.05322		530.768	15.3348	14.0771	2.64801	3.7498	2.85838	3.24152	1.83168
	783.814	2.48584	2.39191	2.19474	1.95685	1.60074	1.04914		530.779	15.3078	14.0235	2.62854	3.71582	2.82511	3.21445	1.84301
	783.842	2.42204	2.35678	2.14685	1.92439	1.57941	1.0416		530.789	15.2976	13.946	2.61364	3.68625	2.79915	3.19177	1.85135
	783.874	2.37098	2.30679	2.1078	1.88578	1.55121	1.03069		530.801	15.2613	13.8938	2.59027	3.65321	2.7652	3.16006	1.85698
	783.905	2.31745	2.2714	2.05875	1.85018	1.52286	1.0092		530.812	15.2328	13.8167	2.5698	3.622	2.73145	3.13766	1.86505
	783.934	2.26012	2.22267	2.01995	1.81045	1.48829	0.99267		530.822	15.1952	13.7431	2.54443	3.58341	2.69306	3.12245	1.87332
	783.964	2.21071	2.19124	1.97494	1.77292	1.46353	0.98912		530.833	15.1556	13.6548	2.52873	3.5607	2.66998	3.1	1.87994
	783.992	2.16735	2.14571	1.93618	1.74361	1.44213	0.98891		530.844	15.1161	13.6009	2.50685	3.52182	2.64371	3.07874	1.88766
	784.018	2.12507	2.11468	1.90574	1.71588	1.42359	0.9793		530.855	15.0621	13.4954	2.49086	3.49511	2.62411	3.06159	1.90208
	784.046	2.08314	2.07296	1.86415	1.68953	1.40256	0.98072		530.866	15.011	13.3915	2.4642	3.46091	2.58708	3.05294	1.90468
	784.074	2.04768	2.04466	1.83662	1.65204	1.37642	0.97967		530.876	14.9447	13.3173	2.44006	3.43736	2.56385	3.03919	1.91625
	784.101	2.00703	2.00626	1.80164	1.62497	1.35128	0.97279		530.888	14.8841	13.2123	2.41986	3.39692	2.54623	3.02298	1.92632
	784.126	1.97718	1.98243	1.77119	1.60217	1.32468	0.96526		530.899	14.8056	13.1294	2.39477	3.36765	2.51992	3.01628	1.93618
	784.151	1.94327	1.9453	1.7406	1.58208	1.30464	0.95363		530.911	14.7139	13.0087	2.3739	3.33349	2.49369	3.00813	1.94438
	784.176	1.91378	1.908	1.71187	1.55898	1.26941	0.94454		530.923	14.6415	12.939	2.35328	3.29882	2.46924	3.00498	1.95793
	784.201	1.8852	1.88416	1.68454	1.53832	1.25151	0.94397		530.935	14.5474	12.8169	2.32841	3.26235	2.44664	3.00536	1.97032
	784.225	1.8564	1.85206	1.65827	1.51909	1.23831	0.93991		530.946	14.4595	12.6978	2.30446	3.23178	2.42738	3.00555	1.97822
	784.249	1.83388	1.83068	1.63542	1.49572	1.22417	0.94077		530.961	14.3507	12.61	2.27393	3.19875	2.39656	3.00506	1.99155
	784.271	1.81168	1.80015	1.61213	1.4802	1.21334	0.94476		530.972	14.2487	12.4783	2.25936	3.1749	2.37289	3.00454	1.99856
	784.294	1.7913	1.77924	1.592	1.46533	1.20378	0.94053		530.984	14.1347	12.3879	2.23653	3.14024	2.35093	3.00997	2.00752
	784.316	1.77353	1.75166	1.56821	1.4554	1.19765	0.92586		530.997	14.0104	12.2555	2.21631	3.12086	2.33913	3.01875	2.01585
	784.338	1.75593	1.73245	1.55189	1.43777	1.18917	0.92283		531.01	13.9087	12.1322	2.19352	3.08647	2.32126	3.02575	2.02723
	784.36	1.7406	1.70508	1.52452	1.4257	1.17853	0.91989		531.025	13.7763	12.0475	2.17081	3.05203	2.29917	3.03447	2.0406
	784.381	1.72237	1.68635	1.50853	1.40946	1.17035	0.91716		531.037	13.6418	11.9111	2.14729	3.02057	2.28379	3.04026	2.05219
	784.403	1.70376	1.65929	1.4936	1.39804	1.16112	0.91947		531.051	13.4999	11.8181	2.12523	2.99692	2.26622	3.05218	2.05871
	784.424	1.68768	1.64229	1.47731	1.38726	1.15297	0.91479		531.063	13.3992	11.6784	2.10466	2.97126	2.25021	3.06217	2.06542
	784.446	1.6712	1.61867	1.46315	1.3832	1.14533	0.91257		531.076	13.235	11.5833	2.08799	2.94569	2.23812	3.06764	2.07001
	784.466	1.65757	1.60289	1.44465	1.37128	1.1403	0.91186		531.089	13.1418	11.4567	2.06956	2.9222	2.22203	3.07638	2.07318
	784.488	1.64462	1.58098	1.42436	1.36241	1.13635	0.90987		531.102	12.9789	11.376	2.05389	2.89538	2.21395	3.09428	2.078
	784.505	1.63234	1.56649	1.41119	1.35118	1.13224	0.90883		531.115	12.8571	11.2377	2.02966	2.87833	2.20697	3.11263	2.08959
	784.526	1.61945	1.54554	1.39907	1.34268	1.1254	0.90663		531.128	12.6934	11.1499	2.00806	2.85226	2.19636	3.12743	2.09645
	784.546	1.60853	1.5307	1.38882	1.33443	1.12135	0.90158		531.142	12.5097	11.0238	1.98835	2.82596	2.18061	3.14263	2.10482
	784.568	1.59275	1.51008	1.37646	1.32665	1.11913	0.89986		531.155	12.3596	10.9223	1.97266	2.80067	2.17209	3.15772	2.11042
	784.59	1.57931	1.49772	1.36134	1.3179	1.11347	0.90262		531.169	12.1539	10.7904	1.95186	2.77032	2.16176	3.17527	2.11254
	784.609	1.56885	1.48143	1.34736	1.31139	1.10971	0.90547		531.184	11.9963	10.703	1.93133	2.74932	2.14127	3.19512	2.11358
	784.629	1.55928	1.4687	1.33661	1.30369	1.10425	0.90637		531.198	11.834	10.56	1.91719	2.72702	2.13343	3.21425	2.11309
	784.652	1.54743	1.45114	1.32216	1.29145	1.0947	0.9062		531.211	11.6842	10.4739	1.90146	2.7098	2.12582	3.22606	2.11514
	784.677	1.53359	1.43903	1.309	1.28398	1.08518	0.90364		531.225	11.4842	10.3459	1.88513	2.69704	2.11745	3.2369	2.12071
	784.699	1.52241	1.42034	1.29787	1.27669	1.07943	0.89803		531.238	11.3621	10.2559	1.86688	2.67858	2.11323	3.24493	2.12525
	784.72	1.51273	1.40662	1.28738	1.26833	1.0746	0.89474		531.253	11.1694	10.1157	1.84891	2.66003	2.10463	3.25583	2.1283
	784.745	1.49806	1.38911	1.27562	1.25544	1.06931	0.90168		531.269	11.0221	10.0298	1.82749	2.63935	2.09241	3.26328	2.13165
	784.762	1.49177	1.37847	1.26583	1.25069	1.06214	0.90381		531.283	10.8619	9.90171	1.8113	2.61751	2.08449	3.27914	2.13045
	784.785	1.48334	1.36519	1.25555	1.24238	1.05797	0.90654		531.297	10.7049	9.80237	1.79733	2.60022	2.07574	3.2931	2.12714
	784.806	1.46945	1.35438	1.23933	1.23249	1.05583	0.90911		531.312	10.5417	9.66775	1.7819	2.57899	2.07251	3.3039	2.12407
	784.829	1.46012	1.33968	1.23287	1.22108	1.05156	0.90186		531.327	10.3675	9.59201	1.76778	2.56107	2.06272	3.31751	2.12119
	784.852	1.44976	1.32821	1.22496	1.20462	1.04311	0.89323		531.342	10.2301	9.45374	1.75854	2.5465	2.05619	3.3223	2.11725
	784.876	1.43692	1.31192	1.21693	1.19307	1.03455	0.89148		531.356	10.0823	9.35415	1.73975	2.53281	2.0462	3.33227	2.11488
	784.899	1.42924	1.30137	1.20796	1.18191	1.03115	0.88951		531.37	9.93633	9.23293	1.72476	2.51707	2.03727	3.34142	2.11603
	784.923	1.41828	1.28744	1.19816	1.17167	1.02055	0.89104		531.384	9.7896	9.15126	1.7065	2.50134	2.03187	3.34718	2.11517
	784.948	1.40786	1.27836	1.18584	1.16307	1.01081	0.89482		531.399	9.64041	9.02757	1.69648	2.48669	2.02553	3.34504	2.10861
	784.972	1.3987	1.2636	1.16693	1.15366	1.00501	0.89092		531.413	9.50041	8.93976	1.68451	2.47124	2.01493	3.34041	2.10144
	784.998	1.38545	1.2529	1.15528	1.14161	1.00096	0.87808		531.428	9.33215	8.82676	1.67218	2.45493	2.00837	3.34405	2.09778
	785.022	1.37686	1.2392	1.14639	1.13419	0.99604	0.88587		531.443	9.24717	8.75295	1.65924	2.44061	2.00799	3.34316	2.0934
	785.049	1.36328	1.22949	1.13717	1.12115	0.98899	0.88618		531.457	9.08741	8.64001	1.6515	2.4268	2.00198	3.34037	2.08831
	785.077	1.34849	1.21315	1.12595	1.10533	0.98286	0.8857		531.47	8.97276	8.56716	1.63912	2.41511	1.98976	3.3431	2.081
	785.101	1.33923	1.20267	1.11941	1.09346	0.97678	0.87909		531.484	8.85181	8.45741	1.62815	2.40312	1.97726	3.34702	2.07367
	785.129	1.32573	1.18821	1.10998	1.08134	0.96629	0.88117		531.5	8.73417	8.38092	1.61515	2.38808	1.9673	3.34048	2.06962
	785.158	1.31513	1.17805	1.09866	1.07204	0.95517	0.88611		531.512	8.62375	8.27191	1.60761	2.37433	1.96136	3.33297	2.06709
	785.184	1.30397	1.16525	1.08798	1.06365	0.94841	0.88266		531.527	8.51936	8.19528	1.59893	2.35602	1.95507	3.32549	2.06384
	785.211	1.29272	1.15619	1.07641	1.05839	0.94303	0.87772		531.539	8.40839	8.08431	1.59314	2.34346	1.94992	3.3116	2.05555
	785.24	1.28095	1.14267	1.06406	1.04971	0.93947	0.87264		531.556	8.29309	7.98391	1.58527	2.3374	1.9455	3.3014	2.04503
	785.266	1.269	1.13231	1.05103	1.04413	0.93396	0.86767		531.57	8.1865	7.91431	1.5798	2.33249	1.94411	3.2919	2.03933
	785.294	1.25644	1.11714	1.04219	1.03459	0.9328	0.86396		531.584	8.09381	7.8098	1.571	2.31997	1.93823	3.28344	2.03286
	785.324	1.24624	1.10727	1.0347	1.02238	0.92392	0.86485		531.598	7.98004	7.74527	1.56268	2.30698	1.92945	3.27198	2.02431
	785.353	1.23126	1.094	1.02851	1.0124	0.91367	0.86969		531.614	7.87692	7.64688	1.55685	2.2947	1.91975	3.26122	2.01854
	785.381	1.21958	1.08562	1.01841	1.00403	0.90739	0.86924		531.627	7.79437	7.57635	1.55259	2.28234	1.91374	3.24991	2.01541
	785.412	1.20513	1.07245	1.01068	0.99752	0.90573	0.86501		531.641	7.70511	7.47243	1.54963	2.26837	1.90845	3.22978	2.00856
	785.441	1.19466	1.06435	0.99775	0.9892	0.90384	0.85643		531.656	7.59857	7.37191	1.54671	2.25982	1.90378	3.20933	2.0037
	785.474	1.18097	1.05225	0.98481	0.97727	0.89646	0.8507		531.67	7.53224	7.31292	1.54569	2.24909	1.89735	3.19418	1.9966
	785.51	1.1647	1.03874	0.97381	0.96504	0.88872	0.85318		531.683	7.42032	7.2225	1.54775	2.239	1.89077	3.18116	1.99281
	785.538	1.15301	1.02755	0.96625	0.95728	0.88619	0.86177		531.696	7.37081	7.16148	1.54783	2.23526	1.88285	3.16348	1.98641
	785.567	1.1418	1.01326	0.96383	0.94824	0.88041	0.85913		531.709	7.28787	7.07214	1.54651	2.23073	1.87663	3.14994	1.97895
	785.601	1.12789	1.00682	0.95329	0.94029	0.87106	0.8637		531.722	7.21616	7.01851	1.54613	2.22536	1.87566	3.13761	1.97578
	785.632	1.11677	0.99622	0.94508	0.9342	0.86445	0.85883		531.735	7.14228	6.93836	1.54456	2.21818	1.87531	3.12125	1.97016
	785.659	1.10798	0.98808	0.93697	0.92915	0.86392	0.85061		531.748	7.06865	6.88004	1.54698	2.21461	1.87502	3.0951	1.96541
	785.689	1.09669	0.97907	0.92912	0.9233	0.86148	0.85082		531.761	6.99466	6.79756	1.55306	2.20385	1.87613	3.0741	1.96188
	785.717	1.08542	0.97262	0.92216	0.91785	0.86088	0.84825		531.774	6.92623	6.74041	1.55902	2.19407	1.87246	3.06261	1.95687
	785.748	1.07267	0.96162	0.91165	0.91491	0.8555	0.84698		531.786	6.87693	6.6578	1.56198	2.1946	1.86611	3.0474	1.95339
	785.778	1.06097	0.94976	0.90143	0.90456	0.84411	0.84833		531.798	6.8147	6.61124	1.5646	2.1914	1.86107	3.03168	1.94813
	785.809	1.05045	0.94176	0.89641	0.89326	0.83261	0.85108		531.811	6.755	6.53797	1.56604	2.1885	1.8588	3.01526	1.94566
	785.84	1.03952	0.93296	0.89149	0.88636	0.83019	0.85586		531.823	6.70118	6.48799	1.57334	2.18221	1.85779	3.00373	1.94275
	785.871	1.02556	0.92526	0.88288	0.88136	0.8339	0.84873		531.834	6.65263	6.41959	1.58083	2.17553	1.85733	2.98778	1.94006
	785.898	1.01785	0.91691	0.87771	0.8765	0.83057	0.84206		531.847	6.59912	6.37711	1.59082	2.17062	1.86007	2.96704	1.93538
	785.93	1.00469	0.90953	0.87249	0.87236	0.82806	0.83725		531.859	6.53826	6.30549	1.59964	2.16628	1.86688	2.94416	1.93189
	785.96	0.99514	0.90106	0.86766	0.86729	0.82939	0.83942		531.87	6.50213	6.2591	1.60432	2.15962	1.86828	2.9258	1.92974
	785.991	0.9861	0.89477	0.85972	0.86336	0.82778	0.84439		531.884	6.43814	6.18696	1.61696	2.15325	1.86351	2.90789	1.92788
	786.02	0.97649	0.88603	0.85409	0.85992	0.82241	0.84247		531.896	6.40905	6.14452	1.62735	2.15093	1.86438	2.89682	1.92485
	786.048	0.96761	0.87877	0.84353	0.8539	0.81391	0.83645		531.906	6.36068	6.08401	1.63801	2.15211	1.86488	2.88997	1.92375
	786.077	0.9581	0.86903	0.83641	0.84244	0.80551	0.83326		531.918	6.30616	6.0388	1.64511	2.15422	1.8621	2.88104	1.92285
	786.105	0.94816	0.86112	0.83173	0.83367	0.80171	0.83283		531.928	6.27414	5.9833	1.65276	2.15296	1.86244	2.87031	1.92128
	786.133	0.93837	0.85669	0.8274	0.82565	0.79759	0.83284		531.94	6.21188	5.94797	1.66555	2.14819	1.8674	2.85652	1.92394
	786.163	0.92867	0.85024	0.81805	0.82067	0.79628	0.83017		531.951	6.17219	5.88565	1.67762	2.14504	1.87088	2.84536	1.92597
	786.19	0.91958	0.84504	0.81347	0.81783	0.79958	0.83691		531.963	6.12842	5.84866	1.6831	2.1414	1.87785	2.83074	1.92445
	786.218	0.91036	0.8383	0.8086	0.81543	0.79979	0.84437		531.975	6.08694	5.80035	1.69527	2.1388	1.8768	2.82003	1.91941
	786.247	0.90416	0.8324	0.80827	0.81221	0.79514	0.83941		531.987	6.05061	5.74133	1.70605	2.13968	1.8812	2.80924	1.91759
	786.279	0.89877	0.82266	0.80176	0.80652	0.7852	0.84127		532	5.9964	5.68077	1.71928	2.13742	1.8848	2.79953	1.915
	786.311	0.88759	0.81539	0.79169	0.79655	0.78104	0.84036		532.013	5.95784	5.64309	1.72959	2.13564	1.89007	2.79055	1.91524
	786.34	0.87878	0.81086	0.78298	0.79031	0.78031	0.8336		532.025	5.91583	5.59695	1.74175	2.13216	1.89785	2.77721	1.91599
	786.366	0.87243	0.80394	0.77669	0.79269	0.77806	0.82799		532.037	5.87953	5.567	1.7516	2.1312	1.90725	2.76248	1.91631
	786.393	0.86464	0.79927	0.77338	0.79263	0.77774	0.82872		532.048	5.84291	5.51849	1.75928	2.12926	1.91206	2.75335	1.91835
	786.422	0.85803	0.793	0.77405	0.78803	0.77881	0.83216		532.061	5.78791	5.48494	1.76771	2.12778	1.91782	2.7469	1.91886
	786.448	0.85271	0.78831	0.77205	0.78505	0.77787	0.83626		532.072	5.75005	5.43443	1.7777	2.12608	1.91918	2.7449	1.9184
	786.476	0.84734	0.78228	0.76644	0.7845	0.77433	0.83523		532.084	5.71637	5.40002	1.78576	2.12965	1.91814	2.7435	1.91869
	786.502	0.8432	0.77648	0.75948	0.78029	0.77726	0.82979		532.097	5.67343	5.35485	1.79434	2.12779	1.92084	2.73905	1.91771
	786.527	0.83768	0.77136	0.75243	0.77268	0.77216	0.82524		532.107	5.63394	5.31634	1.80342	2.11958	1.92555	2.7342	1.91576
	786.552	0.8327	0.76709	0.74871	0.76556	0.76714	0.82509		532.119	5.59422	5.27478	1.81391	2.11668	1.93273	2.72744	1.91447
	786.582	0.82551	0.76168	0.74506	0.76341	0.7673	0.83855		532.131	5.56168	5.25373	1.82179	2.11375	1.94073	2.71818	1.91433
	786.606	0.82083	0.75896	0.74301	0.76263	0.76848	0.84505		532.142	5.53308	5.21981	1.82837	2.11461	1.94847	2.71072	1.91663
	786.631	0.81471	0.75537	0.74332	0.75983	0.76407	0.8477		532.153	5.49087	5.19157	1.83347	2.1152	1.95289	2.70683	1.91617
	786.658	0.80976	0.74902	0.74061	0.75729	0.76179	0.85064		532.164	5.45454	5.149	1.83546	2.11463	1.95285	2.70554	1.91182
	786.685	0.80448	0.74318	0.73697	0.75476	0.75909	0.8535		532.177	5.41346	5.10767	1.84166	2.10929	1.95869	2.71209	1.91055
	786.712	0.79823	0.73891	0.73362	0.75214	0.76051	0.84874		532.189	5.37921	5.08088	1.84584	2.10941	1.96084	2.71051	1.91077
	786.743	0.79385	0.7342	0.72601	0.74781	0.76288	0.84177		532.201	5.33887	5.04104	1.85042	2.10481	1.9642	2.70328	1.91099
	786.768	0.78867	0.73056	0.7233	0.74729	0.75955	0.84233		532.214	5.29585	5.00936	1.85331	2.09786	1.96468	2.69385	1.91099
	786.794	0.78405	0.72648	0.71923	0.74472	0.75873	0.84655		532.226	5.25162	4.97037	1.85772	2.09984	1.97074	2.69364	1.90902
	786.824	0.77896	0.72241	0.7154	0.74382	0.75424	0.84925		532.239	5.19935	4.94974	1.85901	2.09305	1.97727	2.69624	1.90566
	786.852	0.77342	0.72039	0.71391	0.74208	0.75315	0.85006		532.251	5.15958	4.91994	1.86157	2.09177	1.97865	2.69036	1.90412
	786.88	0.76763	0.71492	0.70957	0.73822	0.75239	0.84594		532.264	5.12395	4.89416	1.86174	2.09074	1.97727	2.68924	1.90239
	786.908	0.76399	0.71024	0.70785	0.73185	0.75309	0.83702		532.277	5.07203	4.8526	1.8627	2.09399	1.97564	2.69353	1.89907
	786.935	0.75969	0.70425	0.70626	0.72934	0.75317	0.83429		532.288	5.03208	4.82463	1.86257	2.09084	1.98029	2.69056	1.89768
	786.963	0.75712	0.70113	0.70298	0.72687	0.75322	0.84411		532.301	4.98187	4.7905	1.86182	2.08413	1.98625	2.68635	1.89915
	786.989	0.75455	0.69873	0.70047	0.72547	0.75473	0.85171		532.315	4.94962	4.76884	1.86067	2.08086	1.9948	2.684	1.90243
	787.015	0.74924	0.69431	0.69923	0.7262	0.75454	0.85718		532.328	4.89887	4.74032	1.85789	2.07925	1.99335	2.68026	1.89969
	787.044	0.74377	0.69084	0.69774	0.72536	0.74993	0.85723		532.34	4.84603	4.71983	1.85362	2.07771	1.99274	2.67903	1.89481
	787.071	0.74321	0.68809	0.69508	0.72262	0.74477	0.86135		532.353	4.80893	4.68816	1.84873	2.0714	1.99522	2.68096	1.89228
	787.098	0.73956	0.68402	0.69308	0.71772	0.74547	0.86835		532.369	4.74631	4.65419	1.8451	2.06841	1.99186	2.6818	1.88782
	787.126	0.7339	0.67948	0.68849	0.71186	0.74886	0.86653		532.381	4.71163	4.6288	1.84176	2.0628	1.98552	2.68148	1.88299
	787.154	0.72812	0.67594	0.68679	0.71189	0.75029	0.85476		532.394	4.66322	4.59885	1.83671	2.05724	1.98113	2.67617	1.87915
	787.182	0.7251	0.67518	0.68454	0.7143	0.75088	0.8533		532.406	4.62117	4.58255	1.83192	2.05109	1.98629	2.67229	1.87816
	787.209	0.7193	0.67219	0.68363	0.71506	0.75156	0.85829		532.42	4.57338	4.55473	1.82514	2.04743	1.98592	2.66867	1.878
	787.24	0.71623	0.66857	0.68016	0.71299	0.75084	0.85715		532.433	4.50466	4.52733	1.82004	2.0413	1.97946	2.66491	1.87503
	787.269	0.715	0.66629	0.67702	0.71533	0.74679	0.85788		532.446	4.4637	4.48826	1.81394	2.03402	1.97585	2.66729	1.87204
	787.298	0.71189	0.66469	0.67214	0.71459	0.74508	0.86381		532.46	4.41816	4.4563	1.80783	2.03166	1.97813	2.66591	1.86802
	787.327	0.7066	0.66046	0.67159	0.71223	0.7431	0.85668		532.474	4.37442	4.43127	1.79608	2.02753	1.97535	2.66199	1.85958
	787.354	0.70479	0.65738	0.67186	0.70559	0.73936	0.85064		532.487	4.32456	4.4061	1.78872	2.02395	1.9729	2.65954	1.85276
	787.388	0.70131	0.65462	0.67066	0.699	0.73807	0.84959		532.5	4.26286	4.39131	1.77924	2.01715	1.97283	2.66117	1.84873
	787.418	0.69666	0.65248	0.66855	0.69782	0.74008	0.85028		532.513	4.23201	4.36332	1.7719	2.00999	1.97148	2.6638	1.84598
	787.447	0.69212	0.64892	0.66688	0.69884	0.74631	0.85636		532.528	4.17947	4.33901	1.76236	1.99986	1.96579	2.66189	1.84046
	787.478	0.6905	0.64634	0.66215	0.69972	0.74716	0.8556		532.541	4.13151	4.30441	1.7544	1.99033	1.95729	2.65592	1.83719
	787.507	0.68786	0.64354	0.65737	0.70141	0.73965	0.85474		532.554	4.09182	4.28527	1.74071	1.98615	1.95209	2.65204	1.83258
	787.539	0.6857	0.64128	0.65467	0.7001	0.73525	0.85989		532.568	4.03821	4.25483	1.72646	1.98736	1.95135	2.64383	1.82871
	787.572	0.68424	0.63726	0.65376	0.69723	0.73385	0.86415		532.582	3.99002	4.23121	1.71577	1.98453	1.9507	2.63826	1.82321
	787.603	0.68373	0.63469	0.65577	0.69391	0.73759	0.85768		532.595	3.94641	4.19913	1.70612	1.97183	1.94618	2.63676	1.81758
	787.633	0.68276	0.63357	0.65604	0.69215	0.74233	0.85074		532.608	3.90084	4.17631	1.6952	1.95983	1.94119	2.63934	1.81397
	787.661	0.67917	0.63279	0.65598	0.68797	0.74117	0.85161		532.619	3.86634	4.15322	1.68587	1.95831	1.93462	2.63838	1.81055
	787.692	0.67647	0.63033	0.65301	0.68232	0.7382	0.85434		532.631	3.82947	4.12334	1.67566	1.95268	1.92944	2.63761	1.79888
	787.728	0.67204	0.62788	0.64655	0.68381	0.73816	0.86494		532.643	3.79137	4.10307	1.66493	1.9422	1.92153	2.63484	1.79514
	787.756	0.67054	0.62751	0.64464	0.68788	0.7324	0.86786		532.655	3.75843	4.07332	1.65655	1.93441	1.90818	2.63161	1.79368
	787.79	0.66997	0.62589	0.64418	0.68459	0.72718	0.85137		532.667	3.72671	4.05236	1.64416	1.93127	1.89977	2.62882	1.79248
	787.821	0.66723	0.62301	0.6437	0.68449	0.73138	0.84158		532.68	3.68206	4.01871	1.63375	1.9281	1.89826	2.62452	1.78651
	787.85	0.66658	0.62047	0.64323	0.6856	0.73709	0.84402		532.692	3.64389	4.00097	1.62002	1.92215	1.89353	2.62227	1.78114
	787.879	0.6648	0.61951	0.64167	0.68376	0.73779	0.84796		532.705	3.60605	3.97437	1.60591	1.91443	1.88525	2.62125	1.77579
	787.909	0.6628	0.62088	0.64123	0.68249	0.73792	0.84814		532.717	3.57953	3.95408	1.59142	1.90444	1.88014	2.61567	1.76933
	787.938	0.66194	0.61916	0.63836	0.68143	0.73685	0.859		532.73	3.5504	3.92318	1.58129	1.89613	1.87382	2.61746	1.7614
	787.968	0.65962	0.61825	0.63815	0.6749	0.72892	0.85986		532.742	3.51819	3.90369	1.57152	1.89109	1.86063	2.61552	1.75601
	787.998	0.65716	0.6166	0.63976	0.67111	0.72941	0.85621		532.756	3.48534	3.87428	1.55876	1.87895	1.85018	2.61382	1.75618
	788.023	0.6555	0.61506	0.6377	0.67072	0.72649	0.85817		532.769	3.44248	3.83166	1.54414	1.86533	1.83836	2.60376	1.75136
	788.052	0.6551	0.61188	0.63507	0.67185	0.72754	0.85714		532.782	3.41561	3.76957	1.52918	1.8583	1.83072	2.5965	1.74407
	788.082	0.65489	0.61076	0.63475	0.67336	0.72774	0.84357		532.795	3.37153	3.75055	1.51565	1.85429	1.82248	2.59275	1.7372
	788.111	0.65389	0.6119	0.63658	0.67315	0.73245	0.8392		532.807	3.34555	3.71158	1.50255	1.84465	1.81809	2.58601	1.72989
	788.14	0.65423	0.61056	0.63328	0.6713	0.73308	0.84435		532.82	3.31065	3.69222	1.48674	1.83721	1.81015	2.57883	1.72127
	788.168	0.6562	0.6105	0.62624	0.66904	0.73106	0.84857		532.832	3.28202	3.66124	1.47322	1.82807	1.80198	2.57947	1.71574
	788.194	0.65509	0.60935	0.62376	0.66608	0.73073	0.85373		532.846	3.24835	3.63269	1.45968	1.81844	1.78752	2.5788	1.70973
	788.223	0.65522	0.61007	0.62833	0.66792	0.72908	0.85084		532.857	3.21579	3.60491	1.4464	1.80953	1.77556	2.57686	1.70913
	788.251	0.65471	0.6093	0.62887	0.66974	0.7278	0.84375		532.87	3.18342	3.58397	1.43357	1.79671	1.7653	2.57468	1.70578
	788.279	0.65237	0.60745	0.62809	0.66765	0.7284	0.83919		532.881	3.15563	3.55459	1.41961	1.78483	1.7571	2.56771	1.70027
	788.306	0.6508	0.60608	0.63137	0.66695	0.73219	0.84504		532.893	3.11941	3.5281	1.40714	1.77275	1.7479	2.56079	1.69208
	788.331	0.65055	0.60546	0.63258	0.66736	0.73205	0.8506		532.904	3.10047	3.50199	1.39318	1.75975	1.7343	2.55603	1.6881
	788.355	0.64933	0.60434	0.63208	0.66806	0.72849	0.8527		532.915	3.07701	3.48526	1.37728	1.75458	1.72144	2.54823	1.68489
	788.382	0.64985	0.60604	0.63205	0.66452	0.72895	0.85735		532.929	3.04447	3.45615	1.3628	1.74609	1.71589	2.54076	1.67877
	788.407	0.65123	0.60517	0.6305	0.66125	0.72883	0.85522		532.939	3.01886	3.43157	1.35105	1.74019	1.70583	2.53709	1.67407
	788.433	0.65286	0.60455	0.62669	0.66271	0.72881	0.84871		532.951	2.98081	3.39465	1.33949	1.73313	1.69044	2.53759	1.66806
	788.458	0.65196	0.60331	0.62687	0.66547	0.73253	0.84492		532.963	2.95687	3.36839	1.32488	1.7209	1.67738	2.53089	1.66196
	788.482	0.65187	0.60291	0.62763	0.6711	0.73327	0.84079		532.975	2.92933	3.35183	1.31101	1.71082	1.66818	2.52645	1.65398
	788.506	0.65316	0.60257	0.62845	0.67231	0.73424	0.84201		532.986	2.90395	3.3264	1.29754	1.69942	1.66111	2.52337	1.65088
	788.531	0.65421	0.60504	0.63282	0.66651	0.73133	0.84457		532.996	2.8899	3.30315	1.28636	1.68976	1.64959	2.52597	1.64508
	788.553	0.65356	0.60533	0.63677	0.66413	0.73033	0.84982		533.008	2.85973	3.2708	1.26989	1.67556	1.63488	2.51878	1.63902
	788.575	0.65211	0.60511	0.63484	0.66448	0.72687	0.85272		533.02	2.83522	3.24244	1.2544	1.66235	1.62397	2.50888	1.63501
	788.598	0.65012	0.60472	0.63043	0.66832	0.72528	0.84862		533.031	2.809	3.21011	1.24272	1.65172	1.60865	2.50529	1.63112
	788.62	0.65042	0.60439	0.62914	0.66689	0.72531	0.83998		533.042	2.78279	3.18793	1.23223	1.64171	1.59636	2.50235	1.62534
	788.644	0.65137	0.60487	0.63046	0.66454	0.72588	0.83821		533.053	2.7666	3.15756	1.21862	1.63048	1.58642	2.50056	1.61891
	788.666	0.65142	0.60487	0.63191	0.66595	0.72911	0.84543		533.064	2.74117	3.13506	1.20541	1.62064	1.57325	2.49895	1.61324
	788.686	0.65105	0.60469	0.63281	0.66909	0.73165	0.85265		533.076	2.71243	3.09911	1.193	1.61086	1.56028	2.49772	1.61091
	788.708	0.65277	0.60493	0.63363	0.66818	0.73077	0.85561		533.088	2.68406	3.07575	1.18036	1.59723	1.54801	2.49228	1.60601
	788.731	0.65274	0.60505	0.6385	0.66676	0.7265	0.85566		533.099	2.66297	3.04786	1.16675	1.58363	1.53461	2.48502	1.60121
	788.75	0.65357	0.60732	0.64065	0.66636	0.7248	0.85171		533.11	2.64446	3.0301	1.15094	1.57371	1.52392	2.4812	1.59326
	788.771	0.65498	0.60719	0.63768	0.66845	0.72369	0.84458		533.122	2.62162	3.00194	1.13531	1.56055	1.51075	2.47785	1.58539
	788.793	0.65538	0.60757	0.6335	0.67174	0.72334	0.84704		533.132	2.59763	2.98107	1.12813	1.55239	1.50019	2.47418	1.57766
	788.814	0.65624	0.60778	0.63366	0.67252	0.72824	0.8528		533.143	2.57838	2.9448	1.11099	1.53915	1.48594	2.47173	1.57155
	788.838	0.65676	0.60932	0.6346	0.67288	0.73511	0.85802		533.153	2.56121	2.92272	1.10207	1.52969	1.47458	2.46683	1.56725
	788.86	0.65674	0.60905	0.63494	0.67308	0.73544	0.85969		533.164	2.53795	2.89148	1.08754	1.51811	1.46005	2.4584	1.55943
	788.883	0.65785	0.61027	0.63806	0.67086	0.73093	0.85972		533.175	2.51005	2.87545	1.07664	1.50878	1.44937	2.455	1.55264
	788.908	0.65809	0.60999	0.63949	0.67075	0.73059	0.85558		533.186	2.48485	2.85416	1.06071	1.49191	1.43844	2.44924	1.54266
	788.929	0.65854	0.61188	0.63975	0.67212	0.7353	0.85054		533.196	2.46705	2.83354	1.05052	1.47396	1.42436	2.44199	1.53466
	788.95	0.65907	0.61326	0.63903	0.67301	0.73882	0.8505		533.207	2.44863	2.80682	1.03789	1.45827	1.40749	2.43616	1.52819
	788.975	0.65968	0.61469	0.63836	0.6755	0.73896	0.85664		533.219	2.42748	2.78783	1.02927	1.45466	1.39791	2.43092	1.52329
	788.999	0.65888	0.61555	0.63415	0.67786	0.73798	0.8589		533.231	2.39999	2.7535	1.01472	1.44335	1.38446	2.42957	1.50785
	789.022	0.65851	0.61551	0.63289	0.67562	0.73408	0.86079		533.241	2.38343	2.7321	1.00279	1.43502	1.37312	2.42399	1.50036
	789.042	0.65813	0.61603	0.63405	0.67529	0.73235	0.86517		533.253	2.35712	2.70188	0.99179	1.41381	1.35853	2.41375	1.49476
	789.063	0.65781	0.61622	0.63603	0.67627	0.73222	0.86816		533.265	2.33378	2.68979	0.97838	1.40291	1.34134	2.40801	1.48841
	789.084	0.65974	0.61934	0.63953	0.67491	0.7331	0.86352		533.276	2.30881	2.66062	0.96743	1.38861	1.32586	2.41077	1.47681
	789.107	0.65971	0.62009	0.64026	0.67677	0.73754	0.85505		533.288	2.28226	2.63849	0.95446	1.38155	1.3171	2.40289	1.46802
	789.13	0.65896	0.62158	0.64001	0.67757	0.73857	0.84996		533.3	2.26509	2.61274	0.94659	1.36717	1.30552	2.39568	1.45633
	789.153	0.66023	0.62141	0.64193	0.67876	0.73822	0.84687		533.313	2.23848	2.58523	0.93624	1.35252	1.28874	2.38896	1.44446
	789.177	0.66125	0.62281	0.64487	0.68015	0.73743	0.85264		533.324	2.22029	2.56784	0.92167	1.33704	1.27708	2.38378	1.4422
	789.203	0.66314	0.6223	0.6433	0.68016	0.73466	0.86501		533.336	2.19262	2.53517	0.90974	1.32527	1.26798	2.37307	1.43446
	789.226	0.66475	0.6258	0.64171	0.68002	0.73202	0.8708		533.349	2.16522	2.52113	0.89536	1.31222	1.25055	2.36051	1.4227
	789.25	0.66506	0.62649	0.6421	0.67754	0.72976	0.86981		533.36	2.14054	2.49288	0.88628	1.29689	1.24237	2.35107	1.41199
	789.276	0.6643	0.62798	0.64294	0.67208	0.72757	0.87331		533.373	2.11438	2.47225	0.87427	1.28589	1.22138	2.34332	1.40457
	789.3	0.66466	0.62755	0.64305	0.67072	0.72763	0.87997		533.386	2.09231	2.44421	0.86282	1.2714	1.20793	2.33285	1.39306
	789.33	0.66361	0.6289	0.64106	0.67223	0.7327	0.87856		533.399	2.06334	2.42477	0.84951	1.25951	1.19529	2.32953	1.37893
	789.355	0.66187	0.62888	0.63934	0.6741	0.73867	0.86738		533.412	2.04495	2.40937	0.8417	1.25002	1.18345	2.32775	1.36905
	789.379	0.66316	0.63174	0.63831	0.67652	0.73891	0.85738		533.425	2.02348	2.38744	0.83081	1.23507	1.1701	2.31782	1.36022
	789.406	0.66178	0.63177	0.63806	0.67786	0.74037	0.85382		533.438	1.99893	2.37039	0.82207	1.21527	1.15572	2.30112	1.34563
	789.433	0.66355	0.63264	0.6396	0.67845	0.74018	0.8554		533.45	1.96894	2.3426	0.81309	1.20422	1.14456	2.29085	1.33616
	789.463	0.66348	0.63286	0.6419	0.67402	0.73651	0.8585		533.465	1.94816	2.32488	0.8025	1.19428	1.13082	2.2816	1.32429
	789.49	0.66511	0.63323	0.64213	0.66934	0.73223	0.86425		533.479	1.91373	2.30074	0.79124	1.18129	1.11542	2.26856	1.3146
	789.514	0.6661	0.63408	0.64477	0.66862	0.73055	0.87127		533.493	1.89203	2.27974	0.78021	1.1687	1.10134	2.25914	1.30261
	789.539	0.66653	0.63381	0.64588	0.67067	0.73246	0.87425		533.508	1.86205	2.26219	0.77037	1.15733	1.08952	2.25017	1.28844
	789.566	0.66768	0.6359	0.64485	0.67309	0.73232	0.87175		533.523	1.84295	2.24056	0.76132	1.14555	1.07657	2.24025	1.27343
	789.596	0.66905	0.63725	0.6425	0.67634	0.73278	0.86642		533.537	1.81609	2.21792	0.75476	1.13366	1.06661	2.22759	1.26166
	789.626	0.66841	0.63801	0.64157	0.67941	0.73452	0.86107		533.551	1.80251	2.19467	0.74568	1.12068	1.05107	2.21497	1.24826
	789.657	0.66725	0.63593	0.64	0.68077	0.73647	0.85686		533.566	1.7674	2.17307	0.73513	1.10509	1.03783	2.20217	1.23669
	789.69	0.66674	0.63669	0.64114	0.68065	0.73555	0.85209		533.578	1.73873	2.15555	0.72535	1.09968	1.02275	2.18567	1.22535
	789.72	0.66633	0.63772	0.64099	0.67874	0.733	0.84854		533.593	1.72498	2.14012	0.71607	1.09313	1.01782	2.16815	1.21035
	789.751	0.66539	0.63967	0.63882	0.67444	0.73092	0.85847		533.606	1.69254	2.12451	0.70694	1.07996	1.00081	2.16165	1.19733
	789.781	0.66548	0.63924	0.6397	0.67045	0.72849	0.85733		533.621	1.68401	2.11435	0.69886	1.06838	0.99084	2.15288	1.186
	789.814	0.66584	0.64023	0.64234	0.66693	0.72488	0.85511		533.635	1.6567	2.09846	0.69435	1.06018	0.97614	2.13989	1.17204
	789.846	0.66761	0.64019	0.64026	0.66635	0.72673	0.86246		533.649	1.6442	2.08187	0.68883	1.04776	0.97323	2.13237	1.15897
	789.879	0.667	0.63892	0.63759	0.66968	0.73141	0.86262		533.662	1.60946	2.05478	0.68181	1.03714	0.9635	2.12088	1.14645
	789.909	0.66852	0.63658	0.63638	0.66993	0.73074	0.85912		533.677	1.60247	2.0401	0.67403	1.02899	0.9505	2.10297	1.13034
	789.94	0.66726	0.63621	0.6362	0.67318	0.72924	0.8448		533.691	1.57271	2.02744	0.66674	1.01817	0.94055	2.08558	1.11871
	789.976	0.66614	0.63553	0.63491	0.67377	0.72973	0.83502		533.707	1.56152	2.00984	0.65915	1.00279	0.92899	2.06835	1.10857
	790.006	0.6663	0.63685	0.63798	0.67291	0.7319	0.8465		533.722	1.55413	2.0035	0.65012	0.99341	0.91371	2.0538	1.09519
	790.04	0.66465	0.63641	0.63939	0.67304	0.73351	0.85116		533.736	1.527	1.99516	0.64454	0.98652	0.90819	2.04494	1.07809
	790.069	0.66228	0.63746	0.63518	0.67127	0.7295	0.85858		533.751	1.51732	1.98184	0.639	0.98023	0.90511	2.03687	1.06358
	790.094	0.66182	0.63795	0.63215	0.66915	0.72506	0.85835		533.764	1.50826	1.95862	0.63571	0.97497	0.90175	2.02561	1.05024
	790.123	0.6626	0.63798	0.63115	0.66511	0.71937	0.85701		533.781	1.49615	1.93933	0.62991	0.9658	0.88631	2.00762	1.03629
	790.154	0.66094	0.63581	0.63308	0.65931	0.71728	0.85584		533.795	1.48284	1.93283	0.62537	0.95704	0.87666	1.99251	1.02439
	790.187	0.66308	0.63355	0.63554	0.65871	0.72084	0.85193		533.81	1.47634	1.91547	0.61889	0.94774	0.86904	1.97619	1.01099
	790.218	0.66264	0.63282	0.63619	0.66285	0.72483	0.84414		533.824	1.46086	1.90353	0.61339	0.9435	0.85841	1.96214	0.99653
	790.249	0.66263	0.63209	0.63607	0.66479	0.72427	0.83641		533.839	1.4498	1.89785	0.60904	0.94079	0.84114	1.94767	0.98556
	790.28	0.66063	0.63216	0.63551	0.66464	0.7239	0.83604		533.853	1.44506	1.88718	0.60452	0.93341	0.83553	1.94011	0.97497
	790.311	0.65725	0.63141	0.63411	0.66811	0.72485	0.84322		533.866	1.44205	1.87769	0.60033	0.92673	0.83486	1.93078	0.96563
	790.343	0.65455	0.6311	0.63189	0.67046	0.71952	0.84794		533.88	1.43628	1.87598	0.59694	0.91946	0.82697	1.91592	0.95221
	790.372	0.65229	0.62972	0.62922	0.66529	0.71994	0.85148		533.893	1.43141	1.86917	0.59139	0.90617	0.82269	1.89947	0.94001
	790.404	0.64971	0.62932	0.62784	0.65878	0.72374	0.85173		533.907	1.43838	1.85972	0.58652	0.89655	0.81482	1.88645	0.92738
	790.434	0.64971	0.62732	0.62788	0.65721	0.72452	0.84916		533.92	1.43006	1.84877	0.58283	0.89394	0.80573	1.87302	0.91609
	790.459	0.65015	0.62655	0.62924	0.65666	0.72677	0.84263		533.933	1.43276	1.84368	0.58056	0.89275	0.79698	1.85705	0.90404
	790.488	0.65	0.6263	0.63211	0.65786	0.72852	0.83307		533.947	1.43058	1.83176	0.57718	0.8858	0.79125	1.84405	0.89314
	790.518	0.6495	0.62637	0.63013	0.66124	0.7269	0.83137		533.961	1.43146	1.82598	0.57465	0.88048	0.78657	1.83277	0.8796
	790.545	0.64755	0.62501	0.6348	0.66089	0.72714	0.83754		533.974	1.43483	1.82363	0.57252	0.87758	0.78123	1.82486	0.8716
	790.571	0.64536	0.62569	0.6345	0.66573	0.72615	0.84678		533.988	1.43222	1.81936	0.56932	0.87477	0.77835	1.81232	0.862
	790.6	0.64292	0.62581	0.62918	0.66377	0.72323	0.85229		534.001	1.43311	1.81494	0.56792	0.8706	0.77923	1.80074	0.85326
	790.624	0.64204	0.62451	0.62785	0.65989	0.71939	0.85729		534.013	1.43549	1.80991	0.5679	0.86461	0.77846	1.79154	0.84288
	790.653	0.64206	0.62301	0.6209	0.65442	0.72312	0.85584		534.025	1.44512	1.8064	0.56653	0.85913	0.77195	1.77957	0.83311
	790.677	0.64242	0.6206	0.62083	0.65738	0.72436	0.84769		534.039	1.44631	1.80731	0.56325	0.85693	0.76495	1.76278	0.8211
	790.707	0.64116	0.61937	0.62298	0.66316	0.72571	0.841		534.051	1.45259	1.80441	0.56228	0.85496	0.76089	1.75588	0.81148
	790.735	0.63989	0.61745	0.62495	0.66347	0.73106	0.83985		534.063	1.45422	1.79498	0.56145	0.84941	0.75532	1.74808	0.80281
	790.757	0.63926	0.61825	0.62919	0.66458	0.7332	0.84074		534.076	1.4613	1.79479	0.56134	0.84787	0.75086	1.73483	0.79431
	790.781	0.63883	0.61817	0.63011	0.66479	0.72917	0.84242		534.088	1.46899	1.7964	0.56227	0.84993	0.75331	1.72453	0.78916
	790.806	0.63877	0.61868	0.62637	0.66235	0.72484	0.84514		534.099	1.47558	1.79886	0.56425	0.84985	0.75643	1.71822	0.78452
	790.832	0.63696	0.61755	0.62239	0.65872	0.7233	0.85026		534.111	1.48065	1.79851	0.56449	0.85038	0.75466	1.70731	0.77975
	790.856	0.637	0.61583	0.62005	0.65982	0.72464	0.84766		534.124	1.48443	1.79888	0.564	0.84951	0.7484	1.69705	0.76857
	790.879	0.6359	0.61464	0.62001	0.66142	0.72599	0.84067		534.135	1.49985	1.80186	0.5646	0.84755	0.74488	1.68682	0.76002
	790.902	0.63651	0.61464	0.62371	0.66455	0.7287	0.84001		534.146	1.50316	1.80032	0.56535	0.84835	0.75111	1.67881	0.75247
	790.926	0.63707	0.61597	0.62707	0.66634	0.73242	0.84603		534.158	1.52004	1.79839	0.56223	0.8454	0.75024	1.67089	0.74482
	790.95	0.63646	0.61593	0.62868	0.66879	0.73504	0.84827		534.169	1.52019	1.79597	0.56393	0.84311	0.74596	1.6636	0.73616
	790.972	0.63544	0.61642	0.63033	0.66679	0.73458	0.8491		534.18	1.52795	1.80365	0.56576	0.84402	0.74028	1.66323	0.73303
	790.994	0.6364	0.61615	0.63074	0.66499	0.73387	0.85155		534.191	1.5352	1.80427	0.56607	0.84777	0.73787	1.65907	0.72479
	791.017	0.63698	0.61593	0.62902	0.66665	0.73501	0.85468		534.202	1.54217	1.80449	0.56949	0.85142	0.74274	1.64967	0.72219
	791.041	0.6373	0.61474	0.62809	0.66984	0.73511	0.85213		534.213	1.54977	1.80403	0.57432	0.85301	0.75062	1.64323	0.71805
	791.062	0.6371	0.6156	0.63073	0.67246	0.73526	0.84478		534.224	1.55773	1.81219	0.57725	0.85272	0.74981	1.64447	0.71535
	791.087	0.63648	0.61545	0.63717	0.6767	0.73908	0.84898		534.235	1.56773	1.82029	0.57835	0.8548	0.74944	1.64275	0.70935
	791.11	0.63639	0.6173	0.63647	0.67722	0.74349	0.85449		534.245	1.5836	1.81912	0.57879	0.85261	0.7482	1.63888	0.70513
	791.135	0.63653	0.61905	0.6401	0.67697	0.74485	0.85902		534.255	1.58366	1.82653	0.58203	0.85647	0.74865	1.63694	0.70175
	791.16	0.63453	0.61768	0.63844	0.67952	0.74477	0.86594		534.265	1.58887	1.82987	0.58433	0.86106	0.75427	1.63577	0.69824
	791.184	0.63459	0.61852	0.63672	0.68369	0.74678	0.87077		534.276	1.60108	1.83901	0.58895	0.86586	0.76298	1.62712	0.69378
	791.207	0.63619	0.61899	0.63807	0.68739	0.74768	0.86729		534.286	1.61299	1.84298	0.59319	0.86893	0.76899	1.62345	0.69366
	791.232	0.63839	0.62146	0.64176	0.69116	0.74793	0.86008		534.296	1.61823	1.84606	0.59586	0.87108	0.77971	1.62063	0.69358
	791.257	0.63769	0.62288	0.64612	0.69041	0.75218	0.85836		534.306	1.62594	1.84842	0.59791	0.87441	0.78532	1.61971	0.68997
	791.28	0.63799	0.62491	0.64643	0.69155	0.75612	0.86588		534.315	1.63333	1.8552	0.60191	0.87921	0.78757	1.61898	0.68677
	791.305	0.63875	0.62593	0.64683	0.69137	0.75392	0.87543		534.325	1.64274	1.86398	0.60858	0.88651	0.78661	1.61871	0.68243
	791.329	0.64017	0.62762	0.65119	0.69261	0.75996	0.88329		534.334	1.65242	1.87415	0.61614	0.89415	0.79189	1.62036	0.68041
	791.353	0.64304	0.6279	0.65639	0.69716	0.75921	0.88269		534.343	1.65245	1.87451	0.62094	0.89751	0.79166	1.62591	0.6823
	791.378	0.64358	0.63091	0.65763	0.70222	0.75843	0.88909		534.353	1.65953	1.87493	0.62611	0.89925	0.79303	1.63417	0.68474
	791.403	0.64331	0.63243	0.66277	0.70547	0.75825	0.8868		534.362	1.66797	1.88122	0.63188	0.90833	0.79937	1.6355	0.68735
	791.425	0.6439	0.63677	0.66528	0.71035	0.76279	0.88959		534.372	1.66914	1.89183	0.63586	0.91143	0.8129	1.6386	0.68859
	791.454	0.64483	0.63715	0.66342	0.71521	0.76883	0.889		534.381	1.68386	1.90075	0.64507	0.92204	0.82778	1.64783	0.68977
	791.478	0.64645	0.63905	0.67285	0.71621	0.76939	0.88655		534.391	1.6864	1.90679	0.65045	0.93482	0.83635	1.65251	0.68933
	791.503	0.64879	0.64131	0.6761	0.7107	0.76828	0.88557		534.4	1.69447	1.91147	0.67768	0.9442	0.83986	1.65479	0.68908
	791.529	0.65043	0.64534	0.67926	0.71729	0.77036	0.88864		534.409	1.71036	1.91757	0.68518	0.95998	0.8448	1.65847	0.69077
	791.555	0.65088	0.64923	0.67879	0.72406	0.7741	0.89473		534.419	1.71427	1.92014	0.69359	0.97654	0.85477	1.66477	0.6938
	791.58	0.65225	0.652	0.67896	0.73137	0.77786	0.89851		534.428	1.7225	1.93038	0.70349	0.98877	0.86439	1.6729	0.69696
	791.606	0.65568	0.65593	0.68305	0.73547	0.78657	0.89869		534.439	1.74921	1.93487	0.71222	1.00529	0.88079	1.68395	0.70127
	791.631	0.65675	0.66009	0.68946	0.73687	0.79228	0.89155		534.45	1.74303	1.9451	0.72475	1.01852	0.89773	1.69722	0.70891
	791.655	0.65964	0.66434	0.69439	0.74053	0.79497	0.8899		534.459	1.75686	1.94945	0.73457	1.03735	0.91166	1.71028	0.71369
	791.682	0.66434	0.66981	0.69778	0.74558	0.79526	0.89272		534.47	1.75756	1.95809	0.74641	1.05649	0.93092	1.72317	0.71991
	791.71	0.66443	0.67364	0.70042	0.75014	0.79652	0.89506		534.48	1.77421	1.96352	0.75692	1.06955	0.94677	1.73553	0.72669
	791.737	0.66902	0.68103	0.70377	0.75458	0.80182	0.89939		534.491	1.78354	1.97744	0.76769	1.08068	0.95982	1.74045	0.73308
	791.764	0.67327	0.68433	0.70884	0.75674	0.80801	0.9049		534.503	1.78481	1.9901	0.78309	1.10145	0.97308	1.76529	0.74264
	791.794	0.67872	0.68965	0.71642	0.75595	0.81511	0.90836		534.512	1.79524	1.99712	0.79334	1.12567	0.98957	1.78377	0.749
	791.822	0.68355	0.69368	0.72629	0.76361	0.81988	0.91083		534.522	1.8023	2.01055	0.80896	1.14206	1.00225	1.80408	0.75644
	791.852	0.68663	0.70163	0.73074	0.77465	0.82951	0.91663		534.531	1.81333	2.01275	0.81852	1.15622	1.01906	1.81399	0.7656
	791.884	0.69526	0.70664	0.73619	0.78518	0.83525	0.91895		534.542	1.8165	2.0178	0.83356	1.16993	1.04246	1.83492	0.77459
	791.913	0.69769	0.71515	0.74321	0.79191	0.83749	0.91423		534.552	1.82752	2.02476	0.84302	1.19277	1.06338	1.85454	0.78381
	791.944	0.70146	0.72185	0.7539	0.79646	0.83719	0.91634		534.562	1.84079	2.03069	0.86289	1.21549	1.07964	1.87785	0.7913
	791.976	0.70602	0.73079	0.75902	0.80422	0.84703	0.92797		534.573	1.84443	2.03438	0.87319	1.24336	1.09923	1.90157	0.80037
	792.005	0.71075	0.73674	0.76858	0.81288	0.85645	0.939		534.583	1.85608	2.04758	0.88839	1.26862	1.12207	1.92254	0.8077
	792.035	0.71887	0.7462	0.77588	0.82273	0.86744	0.94243		534.594	1.87376	2.06147	0.90571	1.29064	1.15136	1.95355	0.82297
	792.07	0.72427	0.75441	0.79213	0.82834	0.87185	0.94742		534.604	1.87866	2.06822	0.91488	1.30956	1.1745	1.9605	0.83192
	792.1	0.73346	0.76617	0.80327	0.84224	0.88753	0.95395		534.615	1.8872	2.07003	0.93218	1.33563	1.20164	1.99408	0.85213
	792.128	0.74132	0.77444	0.80912	0.85328	0.89708	0.95244		534.625	1.89289	2.08032	0.94435	1.3607	1.2252	2.02312	0.86513
	792.16	0.75444	0.78761	0.82154	0.86809	0.90235	0.95021		534.637	1.91046	2.08332	0.9607	1.39424	1.25367	2.04716	0.87796
	792.189	0.76228	0.7982	0.83323	0.8808	0.91376	0.9571		534.649	1.90379	2.09368	0.97677	1.41982	1.2754	2.08251	0.88874
	792.219	0.77202	0.81314	0.84929	0.9009	0.9273	0.97374		534.659	1.92002	2.10503	0.99406	1.43847	1.30339	2.1112	0.90125
	792.25	0.78425	0.82363	0.86277	0.90973	0.94367	0.98335		534.67	1.91484	2.11683	1.01179	1.47398	1.33003	2.14298	0.91234
	792.28	0.79682	0.83975	0.8806	0.92046	0.9596	0.99177		534.682	1.93842	2.12659	1.02721	1.50355	1.36143	2.15944	0.92963
	792.309	0.8052	0.85049	0.89627	0.93483	0.97545	0.9998		534.695	1.9428	2.14393	1.0464	1.53684	1.39668	2.18726	0.94841
	792.342	0.81757	0.86818	0.91499	0.9609	0.99843	1.012		534.706	1.95574	2.15471	1.05794	1.57624	1.4211	2.21483	0.96407
	792.376	0.841	0.88951	0.93524	0.98199	1.01722	1.02132		534.719	1.95782	2.16379	1.08208	1.60555	1.45525	2.25067	0.97726
	792.404	0.85226	0.90391	0.95696	1.013	1.02902	1.01801		534.73	1.96544	2.16704	1.09846	1.62759	1.49388	2.27906	0.99667
	792.437	0.87408	0.92725	0.98305	1.03837	1.05089	1.02085		534.743	1.97426	2.17453	1.11909	1.67154	1.52957	2.31437	1.01554
	792.47	0.89485	0.94462	1.0103	1.07094	1.07252	1.03004		534.754	1.97889	2.17648	1.13068	1.69707	1.5643	2.34845	1.02461
	792.501	0.92083	0.97056	1.0378	1.10653	1.09237	1.05196		534.767	1.97658	2.18651	1.15264	1.73904	1.59966	2.38556	1.04848
	792.534	0.95299	0.98846	1.06841	1.12618	1.12343	1.07168		534.78	1.9927	2.21025	1.17039	1.77486	1.64266	2.41545	1.07151
	792.561	0.96996	1.01423	1.09673	1.148	1.15069	1.09991		534.791	1.99584	2.2208	1.18559	1.81069	1.67142	2.4516	1.09024
	792.592	1.00296	1.03227	1.1202	1.16814	1.18414	1.11611		534.804	2.0033	2.22266	1.20523	1.85215	1.71313	2.48624	1.10484
	792.625	1.03222	1.06315	1.14428	1.2029	1.21303	1.1441		534.817	2.01267	2.23184	1.22669	1.88412	1.74132	2.51478	1.12385
	792.655	1.07061	1.08597	1.17254	1.2332	1.23193	1.16446		534.83	2.01404	2.23902	1.24756	1.92808	1.78476	2.54489	1.14521
	792.685	1.1064	1.12121	1.19974	1.26882	1.2584	1.18174		534.844	2.01772	2.25421	1.26259	1.96208	1.81881	2.59382	1.16664
	792.713	1.15309	1.14486	1.22911	1.29989	1.28339	1.20134		534.858	2.02923	2.26124	1.2904	2.00756	1.86006	2.62956	1.18935
	792.741	1.18967	1.1858	1.25633	1.33065	1.31192	1.22065		534.871	2.04829	2.26942	1.30508	2.03975	1.89381	2.65634	1.20758
	792.768	1.22482	1.21349	1.28705	1.36755	1.34632	1.24946		534.883	2.05093	2.28695	1.32314	2.08515	1.92623	2.68396	1.22558
	792.796	1.28258	1.25655	1.32274	1.40982	1.38721	1.27438		534.896	2.06146	2.29996	1.34238	2.12399	1.97624	2.72604	1.24437
	792.824	1.32334	1.28545	1.35642	1.45253	1.43029	1.32346		534.911	2.05923	2.31681	1.36272	2.17087	2.01179	2.77175	1.27082
	792.85	1.38235	1.33665	1.39844	1.49616	1.47716	1.36857		534.923	2.07715	2.31982	1.38254	2.20624	2.05306	2.80994	1.28999
	792.881	1.42089	1.39169	1.4506	1.55296	1.53387	1.41899		534.937	2.07027	2.33192	1.40771	2.24527	2.0912	2.84448	1.31136
	792.908	1.46288	1.42912	1.502	1.61196	1.59066	1.45666		534.951	2.0805	2.33965	1.42791	2.2838	2.13235	2.87853	1.32689
	792.934	1.52198	1.49004	1.55331	1.66132	1.64757	1.49678		534.965	2.08002	2.35902	1.4455	2.32838	2.16092	2.92853	1.35352
	792.962	1.55489	1.52925	1.61322	1.73326	1.71293	1.54522		534.977	2.08934	2.37122	1.47618	2.36259	2.20575	2.96124	1.36925
	792.988	1.59052	1.5863	1.66601	1.78548	1.76088	1.57022		534.991	2.09771	2.38419	1.49607	2.40128	2.25096	2.99644	1.3898
	793.013	1.62527	1.6212	1.72089	1.84766	1.80793	1.60969		535.004	2.11248	2.3938	1.51413	2.44257	2.27621	3.02292	1.41042
	793.04	1.64691	1.6716	1.78069	1.88894	1.85417	1.64534		535.017	2.11091	2.40413	1.53178	2.49151	2.32451	3.06589	1.43421
	793.066	1.68256	1.70125	1.83253	1.93962	1.90231	1.67564		535.031	2.12301	2.41519	1.54815	2.53948	2.40863	3.1069	1.4517
	793.092	1.70164	1.74406	1.88039	1.99622	1.93994	1.69817		535.045	2.13201	2.42675	1.56675	2.57934	2.45744	3.13672	1.47418
	793.118	1.74262	1.77098	1.93608	2.03188	1.98121	1.72455		535.057	2.12114	2.43543	1.5842	2.60374	2.48891	3.15934	1.49043
	793.142	1.76442	1.8126	1.97407	2.07583	2.01138	1.73941		535.07	2.14051	2.44087	1.60043	2.64226	2.53544	3.18555	1.51206
	793.17	1.80817	1.85196	2.0284	2.11382	2.05455	1.74744		535.084	2.14072	2.46146	1.61598	2.68207	2.57983	3.22822	1.54074
	793.197	1.84266	1.87971	2.06181	2.16657	2.08843	1.75883		535.097	2.15191	2.48301	1.62957	2.71103	2.61342	3.25306	1.5567
	793.223	1.89109	1.92181	2.10868	2.20814	2.12119	1.78399		535.111	2.14606	2.49353	1.64526	2.75837	2.64434	3.2847	1.57473
	793.248	1.93264	1.95475	2.13971	2.26276	2.16813	1.81278		535.126	2.1642	2.50149	1.66124	2.80348	2.67815	3.3148	1.59195
	793.276	1.98327	2.01312	2.21056	2.31188	2.21232	1.86086		535.14	2.16941	2.51522	1.67852	2.84242	2.71679	3.35412	1.6135
	793.305	2.03697	2.05693	2.27232	2.38878	2.29142	1.90775		535.154	2.17377	2.5211	1.69417	2.87712	2.73783	3.38139	1.62952
	793.33	2.09284	2.12937	2.34994	2.46035	2.34477	1.9477		535.168	2.18446	2.52552	1.70913	2.91191	2.77457	3.41337	1.64864
	793.358	2.15244	2.20928	2.4227	2.55283	2.43058	2.00446		535.181	2.18846	2.54685	1.72588	2.9474	2.8017	3.44412	1.67352
	793.386	2.23083	2.26607	2.53787	2.67334	2.50756	2.06645		535.194	2.20203	2.56322	1.74249	2.98136	2.84421	3.46986	1.69169
	793.411	2.27584	2.3561	2.6237	2.77658	2.59133	2.13979		535.208	2.19602	2.57726	1.75896	3.02599	2.87928	3.50458	1.71153
	793.438	2.33692	2.41786	2.72457	2.88463	2.67082	2.19285		535.224	2.21936	2.58484	1.77485	3.06724	2.89993	3.53312	1.72929
	793.464	2.40442	2.51316	2.83338	2.99778	2.78837	2.26921		535.237	2.22117	2.6064	1.78948	3.08974	2.92934	3.56608	1.7483
	793.489	2.45555	2.57787	2.93107	3.11178	2.8685	2.33815		535.248	2.22015	2.62187	1.80073	3.12162	2.94783	3.58445	1.76313
	793.515	2.53718	2.67991	3.053	3.22553	2.99695	2.42551		535.263	2.2338	2.64634	1.81673	3.15905	2.97707	3.6091	1.78494
	793.543	2.58053	2.74985	3.18805	3.34909	3.09595	2.49092		535.276	2.22959	2.66388	1.83027	3.18979	2.99566	3.63729	1.80224
	793.57	2.65425	2.85308	3.30678	3.46828	3.21298	2.55431		535.289	2.24685	2.67656	1.84381	3.21626	3.03216	3.66851	1.82232
	793.599	2.71707	2.91475	3.43054	3.58232	3.29854	2.60141		535.3	2.24964	2.6886	1.85709	3.24346	3.06485	3.69391	1.83588
	793.627	2.79202	3.00561	3.52837	3.68888	3.40513	2.65576		535.314	2.25681	2.69155	1.8727	3.28144	3.08529	3.72092	1.85423
	793.654	2.84243	3.06325	3.62866	3.79159	3.47686	2.69967		535.328	2.27066	2.71014	1.88382	3.31378	3.11069	3.74804	1.86864
	793.681	2.90635	3.14645	3.71465	3.89055	3.56801	2.74909		535.341	2.27887	2.73561	1.89898	3.34528	3.12713	3.77517	1.88764
	793.711	2.98595	3.22919	3.82588	3.98737	3.67706	2.79594		535.353	2.28515	2.75081	1.90906	3.37142	3.15306	3.80118	1.90313
	793.742	3.06155	3.28692	3.9256	4.07025	3.75088	2.84354		535.366	2.30049	2.77023	1.9234	3.40028	3.1731	3.82393	1.92015
	793.77	3.11626	3.37132	3.99829	4.15166	3.81701	2.87214		535.377	2.30242	2.7805	1.93207	3.41848	3.20196	3.85407	1.93674
	793.802	3.18918	3.42701	4.07772	4.24325	3.87007	2.90541		535.39	2.32099	2.79647	1.95097	3.45352	3.21603	3.88552	1.95856
	793.833	3.2711	3.51284	4.14445	4.30021	3.9365	2.93418		535.403	2.31774	2.80764	1.96124	3.48745	3.24368	3.90232	1.97164
	793.862	3.35362	3.56784	4.21983	4.36155	3.97879	2.9626		535.414	2.32499	2.81549	1.97158	3.51595	3.26148	3.92942	1.98122
	793.893	3.43758	3.65294	4.28412	4.41521	4.02865	3.00235		535.427	2.33549	2.83601	1.98194	3.53768	3.28855	3.96668	1.99914
	793.921	3.52254	3.70842	4.35637	4.47729	4.07114	3.02567		535.439	2.34026	2.85265	1.98921	3.56579	3.30232	3.98847	2.01375
	793.95	3.59661	3.79345	4.41205	4.5355	4.12477	3.0351		535.452	2.35979	2.88944	2.00401	3.59154	3.32792	4.00857	2.03198
	793.983	3.6892	3.85288	4.48862	4.60571	4.16886	3.04249		535.465	2.36889	2.90372	2.01267	3.61652	3.34508	4.02764	2.05036
	794.01	3.77639	3.94774	4.53529	4.64545	4.21331	3.04626		535.476	2.37589	2.92142	2.02386	3.64076	3.36988	4.06918	2.06727
	794.041	3.87729	4.01203	4.60409	4.69821	4.24663	3.05241		535.487	2.3828	2.95227	2.03085	3.66854	3.38796	4.08832	2.08136
	794.072	3.9809	4.10919	4.66422	4.75499	4.28177	3.06182		535.499	2.38451	3.00282	2.04267	3.69652	3.40876	4.11411	2.09543
	794.101	4.07089	4.17483	4.74312	4.8159	4.30682	3.06588		535.51	2.39632	3.01715	2.05534	3.72122	3.42509	4.13265	2.1071
	794.135	4.24968	4.27759	4.83703	4.87941	4.35532	3.0612		535.522	2.41242	3.04575	2.06775	3.75104	3.44252	4.16631	2.12195
	794.167	4.39937	4.38972	4.91063	4.96537	4.40088	3.04491		535.535	2.41428	3.06406	2.07395	3.7812	3.46983	4.19219	2.14047
	794.198	4.5547	4.4668	5.00799	5.02455	4.44548	3.03202		535.545	2.42392	3.08655	2.08265	3.80548	3.48977	4.23275	2.15765
	794.231	4.70026	4.59634	5.08403	5.11387	4.48423	3.02029		535.557	2.43218	3.10382	2.09176	3.82529	3.51062	4.25424	2.17347
	794.264	4.9118	4.68773	5.18432	5.17955	4.53319	3.00655		535.569	2.45609	3.11527	2.10587	3.85109	3.52861	4.28288	2.1916
	794.293	5.02068	4.82944	5.2519	5.25684	4.56905	2.99843		535.58	2.46268	3.12953	2.11265	3.87802	3.54672	4.30713	2.2048
	794.325	5.27679	4.92896	5.35955	5.32923	4.61346	2.98885		535.59	2.47352	3.14809	2.12409	3.90522	3.56202	4.34013	2.22356
	794.357	5.47833	5.08347	5.45623	5.41467	4.65464	2.97509		535.602	2.48337	3.15852	2.13656	3.93179	3.59741	4.36459	2.23825
	794.385	5.68042	5.18833	5.57327	5.48856	4.69657	2.95149		535.614	2.48408	3.18686	2.14628	3.96071	3.61765	4.38929	2.25695
	794.416	5.92421	5.34989	5.66473	5.5895	4.74122	2.92857		535.623	2.49535	3.21048	2.14969	3.9841	3.63584	4.42534	2.2685
	794.448	6.12646	5.46858	5.81318	5.68474	4.8002	2.90061		535.634	2.5025	3.22325	2.16502	4.00913	3.65154	4.45634	2.28722
	794.477	6.34837	5.64855	5.89941	5.77511	4.85518	2.88173		535.645	2.51345	3.23324	2.17573	4.03457	3.67476	4.48551	2.30781
	794.506	6.56824	5.77043	6.03562	5.86969	4.91915	2.87438		535.657	2.52473	3.25369	2.18904	4.0614	3.69837	4.51163	2.31761
	794.539	6.78658	5.9539	6.15771	5.96904	4.98735	2.85698		535.667	2.53333	3.27994	2.19991	4.08196	3.72473	4.54343	2.33403
	794.57	7.0318	6.08091	6.29599	6.07536	5.04296	2.83557		535.678	2.54455	3.29208	2.20509	4.11432	3.74837	4.57096	2.35337
	794.602	7.23715	6.2706	6.43238	6.17681	5.11594	2.80636		535.69	2.55815	3.31704	2.22223	4.15021	3.77767	4.59878	2.37702
	794.635	7.45294	6.45171	6.59334	6.30721	5.16659	2.76798		535.701	2.56598	3.33036	2.23263	4.17922	3.79462	4.6257	2.38924
	794.664	7.54641	6.56562	6.7252	6.3899	5.22434	2.73617		535.712	2.58485	3.357	2.24279	4.20698	3.82577	4.66105	2.40476
	794.695	7.66795	6.73709	6.88354	6.49644	5.27495	2.71108		535.723	2.58753	3.36483	2.25339	4.22968	3.84937	4.6947	2.42239
	794.726	7.75738	6.84873	6.97767	6.571	5.3338	2.67651		535.733	2.6048	3.39269	2.26979	4.26403	3.87967	4.72681	2.4404
	794.754	7.79058	6.99768	7.08961	6.63075	5.37026	2.64945		535.745	2.61044	3.40615	2.28202	4.2922	3.90689	4.76227	2.45801
	794.782	7.80803	7.08591	7.1632	6.67245	5.39379	2.60074		535.756	2.62189	3.41373	2.29956	4.3255	3.93779	4.79001	2.4803
	794.809	7.79202	7.19683	7.25186	6.70968	5.41387	2.5574		535.768	2.63676	3.42905	2.31057	4.3558	3.96212	4.81972	2.49889
	794.835	7.76793	7.25324	7.29936	6.73412	5.41147	2.51068		535.779	2.64952	3.45568	2.32523	4.39117	3.99453	4.85549	2.51478
	794.862	7.71805	7.32037	7.35031	6.74559	5.40145	2.45899		535.791	2.65687	3.48859	2.33963	4.42074	4.03863	4.89849	2.53728
	794.888	7.65442	7.35087	7.36328	6.74001	5.3892	2.41275		535.802	2.67345	3.50302	2.35493	4.45552	4.06847	4.93832	2.55784
	794.911	7.57782	7.36889	7.36592	6.72331	5.37335	2.37299		535.814	2.68619	3.52489	2.36827	4.48932	4.09939	4.9697	2.57471
	794.938	7.45681	7.37058	7.34733	6.673	5.33542	2.32381		535.826	2.6957	3.53862	2.3833	4.52326	4.12264	5.00382	2.59922
	794.961	7.37767	7.35855	7.31687	6.6069	5.29775	2.28208		535.837	2.70724	3.55517	2.39557	4.55532	4.1559	5.0345	2.61807
	794.983	7.26608	7.33788	7.27709	6.56248	5.24381	2.24827		535.849	2.71502	3.56614	2.41575	4.59097	4.18401	5.07334	2.64314
	795.007	7.15314	7.29432	7.21034	6.48191	5.18935	2.21019		535.861	2.72756	3.59457	2.43375	4.6318	4.22114	5.11133	2.66073
	795.031	7.04307	7.2512	7.1458	6.40945	5.10911	2.16325		535.873	2.74165	3.60907	2.44801	4.7036	4.2551	5.14815	2.69252
	795.053	6.91933	7.1631	7.04486	6.30353	5.02899	2.12549		535.885	2.76034	3.63409	2.46777	4.74026	4.29364	5.18965	2.71783
	795.079	6.79534	7.0917	6.93001	6.21053	4.92587	2.08915		535.898	2.76727	3.64515	2.48831	4.77597	4.32847	5.22617	2.74137
	795.103	6.65163	6.97892	6.80905	6.0736	4.84187	2.05414		535.91	2.78221	3.65451	2.5087	4.81448	4.36921	5.26816	2.76219
	795.125	6.55769	6.89423	6.7064	5.97858	4.73369	2.02605		535.922	2.79508	3.67462	2.52569	4.85503	4.40396	5.30867	2.79185
	795.15	6.41765	6.75908	6.56583	5.82239	4.62863	1.97956		535.934	2.80477	3.69515	2.5589	4.89585	4.43424	5.33888	2.81864
	795.175	6.31496	6.61461	6.41351	5.69238	4.53447	1.95772		535.947	2.82389	3.71234	2.60012	4.93956	4.46909	5.38667	2.84285
	795.2	6.18688	6.51774	6.28599	5.57743	4.41593	1.9196		535.959	2.83321	3.73497	2.6141	4.98034	4.50934	5.42896	2.869
	795.22	6.09821	6.36243	6.14776	5.46419	4.32648	1.89818		535.97	2.84381	3.75083	2.63399	5.01655	4.54739	5.46367	2.89177
	795.243	6.0059	6.25533	6.02647	5.35035	4.23691	1.88211		535.983	2.84679	3.78003	2.65261	5.06637	4.58091	5.49944	2.91867
	795.263	5.89195	6.10731	5.88526	5.23048	4.16088	1.86629		535.996	2.84781	3.79194	2.6773	5.10683	4.62415	5.54611	2.93821
	795.286	5.81352	6.01245	5.76186	5.14143	4.06824	1.85212		536.01	2.86644	3.80932	2.69864	5.14873	4.66613	5.58291	2.96622
	795.307	5.72493	5.87184	5.62422	5.02083	3.99685	1.84166		536.02	2.8699	3.81952	2.7188	5.18703	4.71188	5.61668	2.98282
	795.329	5.63571	5.78023	5.519	4.94004	3.90747	1.82041		536.034	2.89487	3.84095	2.74179	5.23324	4.75161	5.65606	3.01487
	795.35	5.58383	5.64316	5.40778	4.83745	3.84702	1.79621		536.046	2.89954	3.86296	2.76407	5.28037	4.7902	5.69802	3.03324
	795.371	5.48567	5.55239	5.30984	4.7585	3.76473	1.78366		536.059	2.90031	3.87871	2.78437	5.32474	4.81993	5.73329	3.06691
	795.391	5.41968	5.42162	5.20713	4.66675	3.71089	1.78356		536.072	2.91114	3.89566	2.80815	5.38856	4.86583	5.77754	3.08643
	795.413	5.3699	5.34062	5.08191	4.58726	3.6324	1.7837		536.085	2.90794	3.91701	2.83076	5.46634	4.92151	5.82688	3.11736
	795.436	5.27735	5.22411	4.97136	4.50501	3.57731	1.78154		536.099	2.92054	3.93761	2.85525	5.51308	4.95624	5.87982	3.1389
	795.458	5.22887	5.11744	4.89277	4.43385	3.51722	1.78274		536.112	2.9269	3.94755	2.87693	5.55934	4.99967	5.91854	3.1598
	795.48	5.17046	5.04757	4.80368	4.36439	3.45279	1.7822		536.126	2.93805	3.96256	2.91065	5.60543	5.03753	5.95324	3.18466
	795.505	5.09198	4.94235	4.72714	4.28326	3.40177	1.76552		536.14	2.9422	3.97894	2.93735	5.6659	5.08463	5.98805	3.21527
	795.525	5.05384	4.87768	4.65632	4.23069	3.35889	1.75433		536.153	2.949	3.99835	2.96095	5.7031	5.12171	6.03404	3.24007
	795.547	4.99727	4.7895	4.57943	4.18133	3.31816	1.75307		536.166	2.96335	4.02067	2.98514	5.75397	5.16205	6.07853	3.2645
	795.57	4.94647	4.73876	4.52443	4.13129	3.27696	1.74683		536.18	2.97102	4.03163	3.0105	5.79713	5.20392	6.12561	3.29869
	795.594	4.90634	4.66741	4.4577	4.09577	3.24117	1.73574		536.194	2.97575	4.05443	3.03627	5.85488	5.24966	6.17231	3.32288
	795.616	4.8501	4.62299	4.41357	4.03909	3.20802	1.73689		536.206	2.9806	4.07388	3.06436	5.90846	5.29289	6.20721	3.34534
	795.64	4.80954	4.55462	4.35749	3.99995	3.17697	1.73631		536.22	2.97882	4.09845	3.09895	5.96363	5.33874	6.2538	3.36928
	795.664	4.76873	4.49366	4.31667	3.95427	3.14332	1.73658		536.233	2.98551	4.12113	3.12145	6.0015	5.3781	6.29583	3.40172
	795.689	4.72259	4.45585	4.25526	3.9153	3.10639	1.72429		536.246	2.99082	4.13217	3.145	6.04085	5.42642	6.33884	3.42607
	795.714	4.68732	4.40286	4.20566	3.88303	3.08152	1.70766		536.258	3.00732	4.14844	3.17157	6.09434	5.46213	6.38214	3.45232
	795.739	4.65053	4.37048	4.17508	3.85015	3.05766	1.69899		536.272	3.00073	4.17092	3.19812	6.13949	5.50658	6.42776	3.48206
	795.761	4.62309	4.32516	4.14776	3.82536	3.04058	1.69579		536.283	3.01179	4.19663	3.22527	6.18345	5.53938	6.47239	3.5052
	795.786	4.5942	4.29595	4.11338	3.79286	3.01467	1.69891		536.297	3.01175	4.21175	3.25152	6.22789	5.5913	6.50934	3.53102
	795.811	4.56262	4.25464	4.0883	3.76914	2.99724	1.69823		536.309	3.01791	4.23681	3.27019	6.27753	5.64096	6.54565	3.56152
	795.836	4.53479	4.22551	4.05777	3.73953	2.97863	1.69246		536.323	3.02107	4.25128	3.30113	6.32122	5.69646	6.58481	3.59312
	795.862	4.49859	4.18752	4.03306	3.71659	2.9605	1.684		536.336	3.03149	4.26688	3.33279	6.37579	5.75145	6.6324	3.61989
	795.886	4.47218	4.16493	4.00294	3.69243	2.94441	1.67606		536.349	3.04317	4.28443	3.35899	6.42634	5.78116	6.67431	3.64161
	795.911	4.44803	4.13532	3.97908	3.66748	2.92301	1.66522		536.363	3.04548	4.30783	3.39617	6.48292	5.83142	6.72263	3.67022
	795.938	4.41175	4.11526	3.94851	3.64142	2.89816	1.64897		536.376	3.05721	4.32375	3.42862	6.52494	5.8751	6.76717	3.70283
	795.966	4.39067	4.08565	3.92462	3.61121	2.88054	1.63197		536.389	3.05621	4.33869	3.44811	6.58196	5.92727	6.81804	3.73113
	795.992	4.36499	4.05757	3.90468	3.59132	2.86578	1.62238		536.401	3.05899	4.37161	3.48021	6.61732	5.95594	6.85833	3.75305
	796.024	4.34402	4.03901	3.88246	3.5681	2.84937	1.61445		536.416	3.0657	4.39234	3.50828	6.67894	6.01323	6.9018	3.7954
	796.051	4.31848	4.00799	3.85875	3.55095	2.83528	1.61265		536.428	3.07065	4.41891	3.53747	6.72267	6.06312	6.94484	3.81749
	796.079	4.29618	3.98539	3.8321	3.52855	2.82223	1.61241		536.44	3.08001	4.43132	3.55783	6.78031	6.09918	6.98418	3.85028
	796.109	4.27068	3.95399	3.8009	3.50509	2.79772	1.60679		536.454	3.09041	4.44956	3.59952	6.84844	6.14726	7.03553	3.87588
	796.139	4.24591	3.93289	3.77338	3.4766	2.77357	1.5862		536.466	3.08488	4.47497	3.62047	6.8895	6.17905	7.07246	3.90441
	796.165	4.22172	3.90118	3.75349	3.45957	2.75206	1.57934		536.478	3.09739	4.49638	3.65853	6.94661	6.22789	7.12147	3.93372
	796.199	4.19372	3.88093	3.7217	3.42929	2.73098	1.55725		536.489	3.0963	4.5125	3.67814	6.99234	6.26214	7.15921	3.96419
	796.227	4.17142	3.84975	3.69866	3.41401	2.72106	1.55301		536.502	3.10109	4.54881	3.71711	7.05142	6.3178	7.21141	3.9919
	796.257	4.14221	3.82586	3.67304	3.39216	2.70169	1.54919		536.514	3.10392	4.56961	3.73661	7.09091	6.37004	7.25568	4.02073
	796.288	4.10726	3.78926	3.64555	3.36954	2.68781	1.55276		536.526	3.10317	4.59129	3.76939	7.14218	6.41118	7.3023	4.04595
	796.32	4.07535	3.74738	3.61801	3.33709	2.66691	1.54723		536.539	3.11952	4.6025	3.79951	7.19723	6.4638	7.34847	4.08322
	796.354	4.03125	3.71669	3.57902	3.30673	2.63839	1.53422		536.55	3.12074	4.63173	3.8376	7.24148	6.49858	7.38497	4.10558
	796.387	3.99665	3.67363	3.53783	3.26855	2.61502	1.5306		536.564	3.13152	4.66262	3.87041	7.29441	6.55117	7.42891	4.14292
	796.418	3.95473	3.64288	3.50599	3.23879	2.58406	1.51967		536.576	3.13795	4.68064	3.90025	7.36414	6.58849	7.48756	4.17327
	796.446	3.9196	3.60099	3.47729	3.20607	2.56384	1.49482		536.588	3.14024	4.70667	3.93003	7.42062	6.63896	7.53783	4.20332
	796.477	3.87667	3.57344	3.44313	3.17888	2.53454	1.4779		536.599	3.14456	4.72938	3.95775	7.47156	6.67224	7.57222	4.22841
	796.505	3.84021	3.53176	3.41618	3.14937	2.52133	1.47204		536.611	3.15324	4.75247	3.98476	7.52044	6.72641	7.6279	4.26095
	796.536	3.7919	3.5012	3.38671	3.12537	2.49813	1.47564		536.623	3.15839	4.78108	4.02161	7.58865	6.77405	7.67451	4.29693
	796.566	3.73392	3.45417	3.35345	3.09082	2.47824	1.47154		536.636	3.17068	4.79333	4.0538	7.63007	6.82934	7.72655	4.32766
	796.596	3.69142	3.42062	3.31487	3.06574	2.45252	1.4699		536.645	3.17717	4.81472	4.0798	7.68372	6.86379	7.75787	4.35732
	796.628	3.6203	3.36802	3.27387	3.031	2.43264	1.45988		536.658	3.16933	4.83743	4.10411	7.74369	6.92407	7.81685	4.38709
	796.66	3.56004	3.33166	3.22618	2.99696	2.39831	1.44039		536.668	3.18563	4.87383	4.13902	7.80134	6.96002	7.86048	4.41574
	796.687	3.50728	3.28341	3.19132	2.95789	2.37218	1.42302		536.68	3.18897	4.90274	4.16923	7.85383	7.01927	7.91255	4.45146
	796.72	3.42953	3.25005	3.14692	2.91986	2.33369	1.40404		536.691	3.18833	4.92068	4.20105	7.91349	7.06523	7.94927	4.47914
	796.754	3.36523	3.20017	3.10783	2.86653	2.29834	1.39455		536.701	3.19656	4.94003	4.22321	7.95401	7.11279	7.99187	4.50777
	796.784	3.29915	3.16323	3.06771	2.83233	2.27096	1.38381		536.712	3.19893	4.96166	4.26431	8.01413	7.14911	8.0301	4.53446
	796.815	3.23723	3.10615	3.02845	2.7873	2.25123	1.37977		536.722	3.20607	4.97597	4.28901	8.06702	7.20597	8.08184	4.56543
	796.848	3.1558	3.06756	2.98035	2.75519	2.22212	1.37317		536.732	3.2146	5.00438	4.3248	8.12432	7.23926	8.12411	4.58908
	796.877	3.09033	3.01297	2.93921	2.7178	2.19338	1.36687		536.744	3.22397	5.02404	4.35692	8.20477	7.30675	8.17408	4.62807
	796.909	3.02688	2.97722	2.89028	2.67446	2.15625	1.35637		536.754	3.23335	5.04807	4.38485	8.24035	7.35779	8.21433	4.65543
	796.942	2.95777	2.92602	2.83648	2.62543	2.12665	1.34378		536.766	3.24277	5.07886	4.42377	8.30527	7.40736	8.26535	4.68857
	796.974	2.88784	2.89206	2.79058	2.5764	2.09016	1.31209		536.776	3.24747	5.0982	4.44822	8.35786	7.45921	8.31917	4.72426
	797.005	2.82001	2.83825	2.73721	2.52596	2.06205	1.29324		536.788	3.24815	5.13989	4.48087	8.44004	7.51313	8.36273	4.75108
	797.037	2.7607	2.78483	2.6958	2.49279	2.0184	1.27994		536.8	3.25493	5.1489	4.51141	8.5044	7.56365	8.41526	4.78877
	797.066	2.69539	2.74923	2.65211	2.45511	1.98352	1.2761		536.811	3.25181	5.15996	4.5436	8.56405	7.61655	8.45977	4.81037
	797.096	2.63932	2.70073	2.61777	2.41895	1.94753	1.27203		536.821	3.26008	5.19223	4.56965	8.62668	7.65249	8.50727	4.8388
	797.126	2.58452	2.66894	2.56088	2.35364	1.92054	1.26363		536.833	3.27665	5.20814	4.60917	8.69766	7.70307	8.55681	4.87056
	797.158	2.52873	2.62003	2.50685	2.31295	1.89214	1.24727		536.844	3.28596	5.23952	4.63553	8.75773	7.7497	8.60063	4.90141
	797.186	2.47965	2.58774	2.47	2.26783	1.86756	1.22773		536.856	3.29013	5.26299	4.67267	8.83444	7.79414	8.6478	4.92982
	797.214	2.44258	2.5367	2.42733	2.23159	1.83939	1.21292		536.867	3.29176	5.28759	4.70556	8.88309	7.84954	8.70006	4.96483
	797.242	2.40335	2.50447	2.38923	2.18671	1.80744	1.21092		536.878	3.29341	5.30147	4.73432	8.9472	7.88912	8.73184	4.98852
	797.268	2.35261	2.4568	2.34921	2.15101	1.77857	1.21227		536.89	3.29709	5.32513	4.76171	9	7.95307	8.78757	5.02194
	797.297	2.31973	2.42706	2.30937	2.12196	1.75269	1.2054		536.901	3.30561	5.34139	4.79543	9.07289	7.99531	8.83274	5.0515
	797.327	2.27885	2.38199	2.25574	2.07904	1.71985	1.19876		536.912	3.29847	5.3669	4.82866	9.12124	8.05055	8.89019	5.08057
	797.35	2.24724	2.34121	2.22656	2.04774	1.70898	1.19068		536.924	3.30759	5.38491	4.85946	9.17977	8.09198	8.92403	5.10643
	797.378	2.21439	2.31292	2.19091	2.00617	1.68016	1.176		536.935	3.30763	5.40278	4.88867	9.24691	8.15124	8.97547	5.13833
	797.405	2.18444	2.27196	2.15814	1.97249	1.65625	1.15718		536.947	3.3147	5.42047	4.91559	9.29689	8.19644	9.01402	5.16029
	797.427	2.15682	2.244	2.12577	1.94867	1.63754	1.15888		536.959	3.32622	5.44637	4.94576	9.36673	8.24429	9.05325	5.18553
	797.452	2.12907	2.20457	2.09832	1.92018	1.60882	1.1599		536.97	3.32275	5.45732	4.97306	9.41271	8.28796	9.09018	5.20858
	797.476	2.10518	2.18049	2.0566	1.89706	1.58679	1.15385		536.982	3.33619	5.48158	5.00272	9.47583	8.33758	9.14017	5.24395
	797.5	2.07802	2.14499	2.02429	1.86512	1.56406	1.14575		536.994	3.3368	5.49557	5.03319	9.52911	8.37803	9.17974	5.26645
	797.525	2.05464	2.1101	1.99262	1.83437	1.54687	1.14496		537.007	3.35015	5.52025	5.05983	9.58576	8.41821	9.22594	5.29232
	797.555	2.02282	2.08537	1.9655	1.80423	1.52611	1.13178		537.02	3.33929	5.53943	5.09137	9.64457	8.46683	9.27585	5.31486
	797.577	2.00499	2.05103	1.93953	1.78492	1.50651	1.12432		537.033	3.34515	5.54775	5.12205	9.69427	8.52701	9.31835	5.33848
	797.601	1.97674	2.02661	1.90981	1.76148	1.48882	1.12384		537.045	3.35943	5.56306	5.15866	9.75842	8.56755	9.36022	5.36143
	797.624	1.95242	1.99152	1.88471	1.73951	1.46904	1.12575		537.057	3.3635	5.57136	5.17976	9.80286	8.62042	9.39916	5.39072
	797.648	1.93141	1.96924	1.85677	1.71622	1.45447	1.11787		537.07	3.36954	5.59427	5.21183	9.85079	8.65829	9.43935	5.41735
	797.672	1.91568	1.93445	1.82775	1.69282	1.43651	1.11632		537.083	3.3661	5.60287	5.23436	9.90959	8.69769	9.47355	5.43536
	797.696	1.89603	1.91196	1.79633	1.67231	1.42525	1.11639		537.097	3.36939	5.62318	5.26303	9.95095	8.73929	9.51165	5.46053
	797.717	1.87972	1.88463	1.77407	1.65688	1.41275	1.10652		537.11	3.36462	5.63411	5.28679	10.0106	8.79151	9.55501	5.48286
	797.739	1.86273	1.86669	1.75895	1.63859	1.40108	1.09045		537.123	3.36265	5.64859	5.3171	10.0588	8.82989	9.59216	5.50825
	797.765	1.84399	1.83721	1.73713	1.61777	1.38208	1.08393		537.138	3.36382	5.65918	5.3445	10.1249	8.87024	9.62827	5.53039
	797.785	1.83261	1.81681	1.7196	1.59941	1.3663	1.08285		537.153	3.37408	5.66665	5.3712	10.1814	8.92611	9.6748	5.55612
	797.809	1.81237	1.78805	1.69768	1.58036	1.35385	1.08081		537.165	3.36706	5.67432	5.39341	10.2292	8.95096	9.70609	5.57236
	797.832	1.79253	1.77102	1.67502	1.56728	1.34488	1.08027		537.179	3.36772	5.69154	5.41815	10.279	8.9965	9.74525	5.5958
	797.854	1.78182	1.74652	1.65462	1.54634	1.33396	1.07986		537.193	3.36741	5.69873	5.44031	10.3206	9.03197	9.77489	5.61247
	797.878	1.76277	1.73018	1.63518	1.53171	1.32229	1.07376		537.206	3.36939	5.71612	5.46163	10.3651	9.0706	9.81169	5.63061
	797.902	1.74545	1.7077	1.61956	1.51549	1.31337	1.06326		537.221	3.3715	5.72488	5.48773	10.4082	9.11111	9.84351	5.64484
	797.923	1.73166	1.68324	1.60521	1.50368	1.30329	1.06047		537.234	3.36583	5.74211	5.50823	10.4471	9.14951	9.86806	5.66364
	797.949	1.71236	1.66615	1.59088	1.4887	1.29491	1.06667		537.249	3.36043	5.74875	5.53354	10.4834	9.18561	9.89987	5.67968
	797.971	1.70199	1.64576	1.57487	1.47611	1.27839	1.06849		537.261	3.36107	5.75859	5.55165	10.5249	9.21815	9.93112	5.69414
	797.993	1.68967	1.62896	1.56093	1.46281	1.26825	1.0647		537.276	3.35726	5.7563	5.57538	10.565	9.25306	9.96144	5.71319
	798.02	1.67031	1.60555	1.5407	1.44926	1.26011	1.05936		537.291	3.34917	5.76595	5.59343	10.6105	9.28424	9.99685	5.72317
	798.046	1.65708	1.58512	1.52028	1.43551	1.2546	1.05266		537.305	3.34069	5.77695	5.6164	10.6514	9.31982	10.0139	5.73822
	798.072	1.64098	1.57125	1.50569	1.41937	1.2451	1.04868		537.319	3.33688	5.79007	5.63127	10.6809	9.35505	10.0471	5.75507
	798.1	1.62762	1.55101	1.4886	1.40459	1.23684	1.04514		537.333	3.3418	5.80476	5.65249	10.7203	9.37743	10.0669	5.76991
	798.125	1.61393	1.5382	1.4728	1.39505	1.22492	1.04241		537.348	3.33398	5.79988	5.66992	10.7506	9.40096	10.094	5.78054
	798.149	1.59929	1.51994	1.45857	1.38666	1.21497	1.04208		537.362	3.3358	5.81073	5.68828	10.7839	9.42467	10.119	5.79207
	798.177	1.58729	1.5057	1.43848	1.37646	1.20391	1.03964		537.377	3.33262	5.81505	5.7013	10.8272	9.45725	10.194	5.80492
	798.204	1.57068	1.48537	1.42462	1.36344	1.19202	1.03255		537.392	3.32677	5.82612	5.71686	10.8535	9.49174	10.2349	5.81641
	798.229	1.55792	1.47281	1.40973	1.34746	1.18313	1.02761		537.407	3.33356	5.83005	5.73028	10.8934	9.51419	10.261	5.82534
	798.257	1.54329	1.45805	1.39044	1.33473	1.17573	1.02807		537.421	3.33561	5.83317	5.74937	10.9258	9.54065	10.2947	5.83608
	798.283	1.52899	1.44505	1.37876	1.32712	1.1708	1.0328		537.436	3.33218	5.83529	5.76323	10.9555	9.55871	10.319	5.84442
	798.309	1.52127	1.43076	1.36911	1.31998	1.16844	1.03553		537.452	3.32235	5.84623	5.78041	10.9743	9.58445	10.3321	5.85754
	798.337	1.50547	1.41953	1.3602	1.30834	1.1662	1.03368		537.466	3.32181	5.85265	5.79057	11.0067	9.60783	10.3513	5.86862
	798.363	1.493	1.40397	1.35195	1.30309	1.16217	1.02999		537.48	3.32177	5.86456	5.80748	11.0279	9.63849	10.3602	5.87625
	798.391	1.4807	1.39199	1.34065	1.29031	1.1499	1.02313		537.495	3.31952	5.86456	5.82002	11.0593	9.65436	10.3806	5.87952
	798.422	1.46701	1.3769	1.32766	1.28085	1.13434	1.01367		537.51	3.33247	5.87295	5.83023	11.078	9.66876	10.3926	5.88408
	798.452	1.45492	1.36737	1.31538	1.27233	1.12865	1.0086		537.524	3.31703	5.87697	5.83971	11.1058	9.68803	10.4081	5.88824
	798.479	1.4412	1.35301	1.30442	1.26635	1.12395	1.01518		537.538	3.33095	5.88219	5.85191	11.1298	9.70611	10.423	5.89461
	798.509	1.43081	1.34219	1.2918	1.25548	1.1144	1.0215		537.553	3.32717	5.88988	5.86168	11.151	9.72055	10.4411	5.9045
	798.537	1.41627	1.33016	1.27642	1.24403	1.10799	1.02287		537.568	3.33666	5.90003	5.87431	11.1626	9.73769	10.4485	5.90727
	798.564	1.40781	1.32051	1.26865	1.23376	1.10617	1.01985		537.583	3.328	5.9003	5.88667	11.1837	9.74445	10.4555	5.90581
	798.593	1.39605	1.30835	1.25948	1.22518	1.10504	1.00754		537.597	3.33728	5.90593	5.89492	11.1931	9.75436	10.4679	5.90855
	798.621	1.38613	1.299	1.25335	1.21799	1.09982	0.99655		537.612	3.34668	5.91039	5.90699	11.2162	9.77303	10.4771	5.91239
	798.648	1.37432	1.28427	1.24737	1.21307	1.09227	0.99028		537.625	3.35134	5.90823	5.91408	11.2311	9.78535	10.4903	5.9151
	798.677	1.36358	1.27709	1.239	1.20816	1.0848	0.99453		537.64	3.35422	5.914	5.92568	11.2522	9.79282	10.5045	5.91896
	798.704	1.3525	1.2673	1.226	1.20026	1.07804	1.00485		537.654	3.36043	5.92006	5.92861	11.2601	9.79878	10.5136	5.92383
	798.736	1.33871	1.25676	1.21398	1.18936	1.07286	1.00799		537.669	3.37086	5.93206	5.93991	11.277	9.81526	10.5199	5.92391
	798.768	1.32453	1.24922	1.20082	1.17961	1.07005	1.00254		537.683	3.38008	5.93423	5.94628	11.2876	9.82364	10.5241	5.92039
	798.799	1.31466	1.23929	1.19401	1.17127	1.06798	0.99771		537.695	3.39413	5.94887	5.95232	11.3002	9.82805	10.5222	5.92174
	798.827	1.30378	1.23221	1.18772	1.16801	1.06822	0.98463		537.699	3.39653	5.96683	5.95102	11.3044	9.82898	10.5192	5.92337
	798.858	1.29353	1.21993	1.18331	1.16332	1.06366	0.97499		537.703	3.39572	5.9552	5.9499	11.308	9.82978	10.5167	5.92438
	798.89	1.28154	1.21091	1.17639	1.15886	1.05023	0.97505		537.706	3.39522	5.96694	5.9496	11.3103	9.83028	10.5183	5.92439
	798.917	1.27263	1.20013	1.16939	1.15351	1.04062	0.98245		537.717	3.4008	5.9714	5.95897	11.3153	9.83539	10.5258	5.92424
	798.948	1.26248	1.19437	1.15955	1.14781	1.03552	0.98852		537.728	3.41221	5.98062	5.96573	11.322	9.84371	10.5335	5.9231
	798.98	1.25226	1.18707	1.14585	1.13652	1.03482	0.98416		537.74	3.41044	5.99029	5.97119	11.3314	9.85231	10.5457	5.91815
	799.009	1.24088	1.17888	1.13575	1.12482	1.0352	0.9712		537.752	3.43149	5.99378	5.97331	11.3413	9.85396	10.5443	5.91783
	799.038	1.22782	1.17059	1.12849	1.11601	1.03457	0.97061		537.765	3.43286	5.99843	5.97719	11.3463	9.85209	10.5335	5.92257
	799.068	1.21684	1.16507	1.12581	1.11186	1.0304	0.9644		537.776	3.44497	6.0019	5.97988	11.3456	9.85475	10.5316	5.92248
	799.093	1.2082	1.15406	1.12333	1.10955	1.02349	0.95793		537.788	3.45326	6.01034	5.98306	11.3484	9.8532	10.5349	5.91717
	799.123	1.20001	1.14451	1.11834	1.10719	1.0174	0.95425		537.8	3.4559	6.01726	5.9852	11.3511	9.853	10.5299	5.91242
	799.15	1.19342	1.13899	1.1088	1.10218	1.00825	0.96184		537.811	3.46397	6.02136	5.98742	11.3563	9.8533	10.5241	5.90808
	799.177	1.18527	1.13329	1.09949	1.09611	0.99885	0.96792		537.823	3.47563	6.01742	5.9909	11.3652	9.85444	10.5307	5.9043
	799.204	1.17883	1.12834	1.08733	1.0905	0.99605	0.9604		537.834	3.47561	6.02536	5.98892	11.3698	9.85786	10.5234	5.89982
	799.233	1.16961	1.12171	1.08328	1.08485	0.99503	0.95258		537.846	3.49331	6.03365	5.99137	11.3656	9.85806	10.5175	5.89573
	799.256	1.16416	1.11787	1.08266	1.08028	0.9958	0.94903		537.857	3.49802	6.04554	5.99557	11.3615	9.85129	10.52	5.89239
	799.284	1.15629	1.11107	1.07956	1.07581	0.99752	0.94291		537.868	3.51361	6.05943	5.99633	11.3595	9.84841	10.5173	5.88599
	799.313	1.15083	1.10243	1.07369	1.06954	0.99605	0.94239		537.879	3.52494	6.05636	5.99208	11.3572	9.84758	10.5079	5.87608
	799.341	1.1412	1.09336	1.06726	1.06676	0.99266	0.95088		537.89	3.52846	6.06266	5.9912	11.3522	9.84066	10.4996	5.869
	799.369	1.1338	1.08907	1.06115	1.06724	0.98656	0.95788		537.901	3.53913	6.06879	5.99472	11.3498	9.83606	10.4958	5.86485
	799.398	1.12731	1.08228	1.05561	1.06517	0.98099	0.95387		537.912	3.54225	6.08065	5.99481	11.3507	9.84029	10.4917	5.86271
	799.423	1.11913	1.07747	1.0513	1.06022	0.97852	0.95033		537.921	3.55034	6.08614	5.98995	11.349	9.84	10.4842	5.8569
	799.45	1.11194	1.07161	1.04382	1.05202	0.97323	0.95035		537.931	3.56254	6.09843	5.9868	11.3398	9.83025	10.4721	5.85087
	799.477	1.10468	1.06773	1.03475	1.04614	0.9643	0.9473		537.941	3.57182	6.10139	5.98548	11.3311	9.81843	10.4603	5.84614
	799.504	1.10028	1.05896	1.03159	1.04135	0.9636	0.93656		537.949	3.5817	6.11097	5.98479	11.3283	9.81053	10.4495	5.84057
	799.531	1.09428	1.0539	1.02995	1.03853	0.96579	0.93253		537.959	3.59355	6.10928	5.98335	11.323	9.79983	10.441	5.83127
	799.557	1.08869	1.0475	1.02642	1.03403	0.96918	0.93935		537.968	3.60215	6.11018	5.97965	11.3168	9.79262	10.4302	5.82087
	799.581	1.08446	1.04366	1.02322	1.02907	0.97142	0.93397		537.977	3.60531	6.11795	5.97835	11.3092	9.78728	10.4179	5.81198
	799.607	1.079	1.03895	1.01904	1.02317	0.96797	0.93188		537.987	3.61706	6.12952	5.97176	11.303	9.7833	10.4101	5.80578
	799.632	1.0708	1.03541	1.00958	1.01779	0.96675	0.93375		537.996	3.62615	6.12802	5.97	11.2949	9.77948	10.3945	5.7973
	799.656	1.0631	1.03028	1.00147	1.0151	0.96535	0.93156		538.006	3.62948	6.13393	5.96655	11.289	9.7719	10.3815	5.79086
	799.684	1.05736	1.02509	0.99183	1.01237	0.95868	0.92029		538.014	3.64516	6.13228	5.96606	11.2795	9.76113	10.3684	5.78357
	799.708	1.05315	1.02029	0.99132	1.00805	0.95234	0.91731		538.024	3.64876	6.13177	5.96136	11.2675	9.74237	10.3584	5.77326
	799.733	1.04717	1.01266	0.98782	1.00521	0.94808	0.9237		538.035	3.65704	6.1362	5.95283	11.2529	9.73036	10.3323	5.76285
	799.762	1.03954	1.00729	0.98265	1.00229	0.94105	0.93068		538.044	3.67055	6.14123	5.94897	11.2394	9.7176	10.3228	5.75797
	799.787	1.0369	1.0011	0.97673	0.99619	0.93819	0.93306		538.054	3.66754	6.14593	5.94548	11.2255	9.70555	10.3046	5.74195
	799.814	1.03414	0.99661	0.97443	0.9911	0.93695	0.93506		538.063	3.67783	6.1524	5.94017	11.2131	9.68823	10.2922	5.7367
	799.841	1.02858	0.99119	0.96842	0.98338	0.9373	0.93673		538.073	3.68685	6.15123	5.93217	11.1952	9.67075	10.271	5.7308
	799.867	1.02272	0.98877	0.96027	0.97789	0.93516	0.93695		538.083	3.68971	6.15218	5.92767	11.1793	9.65182	10.2518	5.7221
	799.894	1.01865	0.98312	0.95643	0.97291	0.92472	0.92906		538.092	3.69494	6.14899	5.92373	11.1676	9.64169	10.232	5.70729
	799.92	1.01391	0.97714	0.95511	0.9684	0.91784	0.91915		538.103	3.7043	6.15065	5.91508	11.1409	9.62033	10.2171	5.6965
	799.946	1.00731	0.97075	0.9511	0.9639	0.91503	0.91715		538.112	3.70708	6.15162	5.90781	11.1276	9.60724	10.2045	5.68755
	799.973	1.0012	0.96682	0.94913	0.96263	0.91461	0.91857		538.121	3.71213	6.14856	5.90336	11.113	9.58852	10.1847	5.6805
	800.001	0.99577	0.96178	0.94136	0.9574	0.91728	0.91916		538.131	3.72538	6.14737	5.89015	11.0933	9.56859	10.1581	5.66773
	800.028	0.99112	0.95859	0.9367	0.94927	0.91313	0.92418		538.142	3.72634	6.14396	5.8817	11.0658	9.5512	10.1338	5.65466
	800.054	0.98526	0.9544	0.93182	0.9415	0.90745	0.92457		538.151	3.73678	6.14126	5.87246	11.0481	9.52782	10.1176	5.64389
	800.082	0.98062	0.95087	0.9283	0.93713	0.90858	0.91631		538.161	3.73513	6.14378	5.86884	11.0293	9.51315	10.0989	5.63198
	800.111	0.97591	0.94564	0.92501	0.93624	0.90829	0.90653		538.171	3.73948	6.13891	5.85958	11.0152	9.49443	10.077	5.62316
	800.138	0.97201	0.9408	0.92192	0.93524	0.89899	0.89937		538.182	3.74525	6.13323	5.84904	10.9918	9.47884	10.0469	5.61245
	800.165	0.96923	0.9359	0.91621	0.93521	0.89187	0.89956		538.194	3.74703	6.12928	5.83641	10.9568	9.44927	10.0275	5.60414
	800.193	0.96651	0.93169	0.9098	0.93251	0.88729	0.90515		538.204	3.74756	6.12132	5.82769	10.9305	9.41076	10.0023	5.59031
	800.223	0.96339	0.92962	0.90499	0.92744	0.88497	0.9114		538.215	3.75299	6.11348	5.81963	10.9073	9.38804	9.95743	5.57777
	800.251	0.95986	0.92637	0.90219	0.92277	0.88608	0.9151		538.226	3.76426	6.1145	5.80939	10.887	9.3711	9.95829	5.56724
	800.282	0.95415	0.92022	0.90071	0.91739	0.88695	0.91915		538.238	3.7631	6.11124	5.79897	10.8606	9.35084	9.9327	5.55988
	800.311	0.95012	0.91722	0.90057	0.90928	0.88495	0.91583		538.249	3.7551	6.10596	5.78777	10.844	9.32742	9.90219	5.54231
	800.343	0.94558	0.91416	0.8978	0.90357	0.87845	0.90827		538.26	3.75778	6.09315	5.77721	10.8104	9.29944	9.87157	5.53112
	800.374	0.94126	0.90807	0.89468	0.89825	0.87067	0.89752		538.272	3.75752	6.08096	5.76991	10.7858	9.27453	9.79013	5.51846
	800.404	0.93637	0.90485	0.88577	0.89307	0.86732	0.88903		538.283	3.75996	6.07076	5.75859	10.7577	9.24591	9.74322	5.51143
	800.437	0.93257	0.90248	0.87892	0.89259	0.86706	0.88689		538.293	3.75765	6.06493	5.74363	10.7348	9.22258	9.70733	5.49703
	800.468	0.92604	0.8994	0.8742	0.89504	0.86552	0.89732		538.306	3.76193	6.06038	5.72886	10.695	9.18825	9.68536	5.48363
	800.496	0.9225	0.89618	0.87357	0.89048	0.86613	0.90754		538.318	3.76165	6.05707	5.71837	10.6622	9.16954	9.65384	5.47079
	800.527	0.92057	0.8934	0.87531	0.88406	0.86685	0.90619		538.329	3.75866	6.04771	5.70766	10.6446	9.138	9.63555	5.45783
	800.559	0.91716	0.89048	0.87312	0.87797	0.86602	0.89133		538.341	3.7548	6.03527	5.69549	10.6146	9.11592	9.60507	5.44192
	800.589	0.91364	0.88734	0.87177	0.87659	0.86412	0.88314		538.353	3.74912	6.0214	5.68412	10.5924	9.08743	9.58013	5.43019
	800.623	0.91053	0.88348	0.86968	0.87595	0.86023	0.88132		538.365	3.74231	6.00906	5.67213	10.5541	9.05512	9.54996	5.415
	800.653	0.91043	0.88093	0.86578	0.87377	0.85176	0.89018		538.377	3.73973	5.99684	5.65645	10.5245	9.02414	9.53121	5.40591
	800.685	0.90816	0.8776	0.85839	0.87174	0.84789	0.89178		538.39	3.72836	5.98242	5.63906	10.478	8.99633	9.50561	5.39089
	800.719	0.90431	0.87594	0.85204	0.86905	0.84869	0.89828		538.403	3.72293	5.97238	5.62816	10.4494	8.97518	9.4709	5.3754
	800.752	0.89986	0.87544	0.84793	0.86593	0.85278	0.90216		538.415	3.71425	5.96697	5.61687	10.424	8.93878	9.44007	5.36506
	800.784	0.89434	0.87442	0.84926	0.85837	0.85237	0.89597		538.429	3.70946	5.95269	5.60595	10.3928	8.90678	9.41419	5.35025
	800.818	0.89043	0.87227	0.85088	0.85465	0.84704	0.89277		538.442	3.70271	5.94397	5.59131	10.3561	8.87801	9.38785	5.34088
	800.849	0.88789	0.86787	0.84971	0.85376	0.83931	0.87876		538.454	3.69547	5.93334	5.57547	10.3217	8.84983	9.36219	5.32689
	800.878	0.88639	0.86474	0.84724	0.85414	0.83928	0.87387		538.468	3.70349	5.92212	5.55978	10.2866	8.82305	9.33366	5.30985
	800.91	0.88667	0.86355	0.84375	0.85494	0.84342	0.87221		538.48	3.67791	5.89738	5.54774	10.2604	8.79671	9.30544	5.29636
	800.943	0.88536	0.86295	0.83883	0.85414	0.8425	0.87815		538.493	3.67986	5.88167	5.5314	10.2284	8.7664	9.27413	5.28554
	800.974	0.88464	0.86351	0.83506	0.85249	0.83911	0.88051		538.507	3.66275	5.86757	5.51902	10.1953	8.72776	9.24926	5.26732
	801.006	0.88542	0.86112	0.83443	0.8485	0.84392	0.88307		538.521	3.65511	5.85497	5.50574	10.1602	8.69941	9.22921	5.25308
	801.039	0.88314	0.85755	0.83344	0.84222	0.8414	0.88185		538.534	3.6421	5.84207	5.49348	10.1318	8.67071	9.19655	5.24211
	801.069	0.88247	0.85482	0.83413	0.83924	0.83809	0.87552		538.548	3.6324	5.83672	5.48045	10.0929	8.63521	9.16392	5.23001
	801.103	0.88078	0.85366	0.83383	0.84157	0.83842	0.86466		538.56	3.61744	5.81154	5.4673	10.0664	8.60942	9.13486	5.21615
	801.134	0.87804	0.85278	0.83083	0.84551	0.8373	0.86479		538.575	3.61449	5.79077	5.45144	10.03	8.57629	9.1086	5.2004
	801.164	0.87775	0.85279	0.82649	0.84697	0.83326	0.87089		538.588	3.59725	5.77469	5.43712	9.9991	8.5557	9.09163	5.18557
	801.198	0.87785	0.85368	0.82254	0.84712	0.8292	0.87372		538.6	3.59613	5.76457	5.42406	9.96693	8.53005	9.06375	5.17501
	801.234	0.87872	0.85213	0.82222	0.84281	0.83035	0.88281		538.614	3.57359	5.75355	5.40898	9.93496	8.49728	9.02881	5.15936
	801.266	0.8804	0.84907	0.8228	0.83658	0.83271	0.88513		538.627	3.57273	5.73791	5.39855	9.90282	8.46063	9.00322	5.14292
	801.302	0.88064	0.84725	0.82373	0.82787	0.83247	0.88121		538.641	3.55475	5.7233	5.3847	9.87173	8.43107	8.97903	5.12858
	801.339	0.88272	0.84745	0.82489	0.82602	0.83804	0.87133		538.654	3.55156	5.72195	5.36744	9.83413	8.40462	8.95182	5.11799
	801.368	0.88353	0.84853	0.82501	0.82939	0.84062	0.86399		538.668	3.53374	5.70733	5.35412	9.80469	8.38379	8.91838	5.10441
	801.401	0.88293	0.84896	0.82302	0.83233	0.82957	0.85975		538.681	3.52822	5.68172	5.34168	9.76897	8.35844	8.89655	5.08728
	801.432	0.88272	0.84838	0.81978	0.83418	0.81909	0.86346		538.696	3.51642	5.66584	5.32611	9.73473	8.32619	8.87255	5.07364
	801.461	0.8827	0.84672	0.81738	0.83487	0.8183	0.86776		538.709	3.50759	5.64864	5.31146	9.69775	8.29251	8.85135	5.05985
	801.491	0.88284	0.84689	0.81539	0.83453	0.82498	0.87213		538.723	3.49777	5.63267	5.29801	9.67013	8.26103	8.82229	5.04394
	801.521	0.88626	0.84631	0.81574	0.83294	0.82943	0.87722		538.737	3.48038	5.61206	5.28471	9.6341	8.23017	8.79894	5.03059
	801.551	0.88749	0.84717	0.818	0.83084	0.83089	0.87327		538.75	3.46857	5.60508	5.27303	9.6089	8.21266	8.77312	5.02072
	801.579	0.88795	0.84982	0.82002	0.82699	0.83706	0.86619		538.764	3.46161	5.59157	5.25899	9.56861	8.18035	8.74814	5.00526
	801.61	0.88958	0.85228	0.82075	0.82379	0.83773	0.85535		538.778	3.45672	5.58045	5.24606	9.54148	8.15624	8.72445	4.99304
	801.639	0.89314	0.85182	0.82025	0.82619	0.83429	0.86312		538.791	3.44341	5.57206	5.23279	9.50869	8.12924	8.70411	4.97336
	801.669	0.89508	0.84997	0.81849	0.83396	0.82992	0.87161		538.804	3.43148	5.55627	5.2212	9.48343	8.10097	8.67287	4.96233
	801.696	0.89696	0.84984	0.82005	0.83897	0.83098	0.87295		538.818	3.41984	5.53835	5.20589	9.44631	8.06456	8.6422	4.94463
	801.722	0.89527	0.8497	0.82149	0.83809	0.83765	0.87283		538.832	3.41	5.52685	5.19204	9.41562	8.04301	8.61702	4.92894
	801.751	0.89631	0.85192	0.82788	0.83845	0.84206	0.87078		538.846	3.40202	5.51591	5.18118	9.3781	8.01196	8.58991	4.91663
	801.779	0.89816	0.85358	0.82833	0.84204	0.84078	0.86828		538.859	3.39212	5.50085	5.16944	9.35507	7.98343	8.57154	4.90716
	801.804	0.89792	0.85691	0.82983	0.83908	0.84374	0.86709		538.873	3.38925	5.48274	5.15214	9.32001	7.95775	8.55143	4.89212
	801.832	0.89705	0.85734	0.82719	0.83516	0.83876	0.8682		538.885	3.37247	5.47289	5.13799	9.29411	7.93872	8.53195	4.88075
	801.859	0.89805	0.85917	0.82569	0.83339	0.8378	0.86953		538.899	3.37741	5.46194	5.12793	9.25861	7.90798	8.50446	4.86645
	801.882	0.90068	0.86015	0.82511	0.83426	0.83654	0.87257		538.913	3.36168	5.45107	5.11579	9.22371	7.88106	8.48409	4.85116
	801.908	0.9015	0.8612	0.82596	0.83717	0.84042	0.87947		538.926	3.36325	5.44164	5.10115	9.19222	7.85347	8.4652	4.83663
	801.933	0.90228	0.86027	0.83	0.84327	0.84923	0.88106		538.94	3.35143	5.42173	5.08728	9.15332	7.82536	8.44219	4.82281
	801.956	0.90331	0.86213	0.83451	0.84993	0.85281	0.87345		538.952	3.33942	5.4117	5.07846	9.13051	7.80151	8.41824	4.80593
	801.985	0.90686	0.86304	0.83809	0.85004	0.85579	0.86721		538.965	3.33027	5.40101	5.06621	9.10456	7.7811	8.39696	4.79553
	802.012	0.90967	0.86691	0.836	0.85099	0.85353	0.87368		538.977	3.32219	5.39038	5.05287	9.09053	7.75865	8.36874	4.78134
	802.036	0.90997	0.86967	0.83408	0.8529	0.84959	0.88212		538.989	3.31632	5.3738	5.04301	9.05619	7.73301	8.3378	4.77284
	802.061	0.90997	0.87244	0.83512	0.85461	0.85291	0.8825		539.001	3.31692	5.36671	5.03104	9.02829	7.70415	8.31601	4.74898
	802.086	0.91288	0.87224	0.83577	0.85329	0.85763	0.88487		539.014	3.30486	5.36252	5.01452	8.99225	7.68351	8.29791	4.74058
	802.109	0.91493	0.87371	0.84162	0.85278	0.85956	0.87403		539.026	3.30583	5.35808	5.00055	8.97176	7.65673	8.28161	4.73111
	802.134	0.91559	0.87538	0.84671	0.86111	0.86429	0.87495		539.038	3.29549	5.34351	4.9891	8.93862	7.63029	8.25586	4.72011
	802.158	0.91474	0.87857	0.85121	0.86584	0.8635	0.88452		539.052	3.28657	5.33208	4.97945	8.90971	7.60425	8.2279	4.69762
	802.182	0.91646	0.88108	0.852	0.86658	0.86741	0.88938		539.064	3.28357	5.32071	4.96921	8.87677	7.57997	8.21678	4.69016
	802.206	0.91748	0.88595	0.84934	0.86696	0.86677	0.88568		539.076	3.27951	5.31922	4.95811	8.85941	7.55917	8.1981	4.68083
	802.23	0.91774	0.88509	0.8483	0.87028	0.86535	0.88557		539.088	3.27408	5.30843	4.94778	8.83037	7.53619	8.17071	4.669
	802.251	0.91769	0.88753	0.85116	0.86974	0.86531	0.88817		539.101	3.27026	5.30159	4.93949	8.80059	7.51118	8.14672	4.64697
	802.274	0.91842	0.88943	0.85447	0.86532	0.86756	0.89053		539.114	3.25685	5.30279	4.92717	8.76981	7.48614	8.12246	4.63739
	802.298	0.92	0.89329	0.85783	0.8647	0.87221	0.89083		539.125	3.26593	5.29264	4.91648	8.75035	7.47004	8.10186	4.62739
	802.322	0.92247	0.89531	0.86065	0.86693	0.87448	0.8883		539.137	3.26196	5.28099	4.90761	8.72528	7.44299	8.08159	4.61752
	802.346	0.92422	0.89936	0.86281	0.87018	0.8734	0.89711		539.149	3.25845	5.27212	4.89633	8.69994	7.42524	8.05964	4.6059
	802.368	0.92585	0.90171	0.86688	0.87017	0.87806	0.91253		539.16	3.25409	5.26656	4.88516	8.67456	7.40617	8.04306	4.58874
	802.392	0.92778	0.90434	0.8672	0.87505	0.8787	0.91541		539.171	3.24657	5.26423	4.87513	8.65514	7.38916	8.02594	4.58142
	802.421	0.93123	0.9038	0.86591	0.88038	0.87733	0.90665		539.185	3.26016	5.25935	4.86614	8.62215	7.36116	8.00437	4.56642
	802.444	0.93399	0.90831	0.86676	0.88272	0.88073	0.90711		539.196	3.25351	5.26084	4.85592	8.59841	7.33471	7.98064	4.55385
	802.473	0.93629	0.91079	0.87354	0.88493	0.88549	0.90457		539.208	3.24895	5.25724	4.84522	8.56579	7.31374	7.95399	4.54224
	802.498	0.93735	0.9132	0.87421	0.88576	0.88814	0.90769		539.218	3.24723	5.25478	4.83444	8.54514	7.298	7.93516	4.53374
	802.526	0.93753	0.91802	0.87813	0.88409	0.89124	0.91322		539.23	3.24503	5.24678	4.82307	8.52621	7.27398	7.92177	4.51944
	802.553	0.93979	0.92035	0.88053	0.87957	0.89358	0.91821		539.242	3.24426	5.25179	4.81235	8.49861	7.24927	7.9053	4.51097
	802.582	0.93808	0.92215	0.88523	0.88025	0.89746	0.92269		539.256	3.24599	5.25006	4.80307	8.46842	7.22934	7.88756	4.49743
	802.608	0.93894	0.92437	0.88686	0.88173	0.89679	0.9258		539.269	3.23884	5.24887	4.7926	8.43967	7.20437	7.87143	4.48603
	802.637	0.94063	0.92685	0.88076	0.88822	0.89365	0.9245		539.281	3.24779	5.24711	4.78492	8.41704	7.18178	7.8529	4.47695
	802.665	0.94215	0.92942	0.88042	0.88878	0.8922	0.91266		539.293	3.251	5.24419	4.77706	8.39485	7.15853	7.83059	4.4676
	802.692	0.94692	0.93375	0.88214	0.89165	0.89523	0.90827		539.304	3.25618	5.24296	4.77031	8.37114	7.14742	7.80901	4.45258
	802.72	0.94706	0.93572	0.8853	0.88813	0.89397	0.90755		539.315	3.25189	5.24336	4.75838	8.3501	7.1324	7.79018	4.44161
	802.75	0.95063	0.93927	0.89016	0.88524	0.89827	0.90822		539.328	3.26002	5.24692	4.75028	8.33021	7.10851	7.77088	4.42744
	802.777	0.95279	0.94036	0.89235	0.88541	0.90322	0.91384		539.339	3.2588	5.24801	4.74237	8.30525	7.08532	7.75402	4.41854
	802.804	0.9549	0.94265	0.89497	0.88867	0.9104	0.92342		539.351	3.2571	5.25059	4.73275	8.28349	7.06021	7.73393	4.4066
	802.836	0.95723	0.94389	0.89647	0.89514	0.91781	0.92733		539.362	3.26876	5.25227	4.72491	8.26414	7.04297	7.71532	4.40044
	802.866	0.96094	0.94635	0.89688	0.89987	0.91567	0.92662		539.373	3.27811	5.25868	4.71584	8.24026	7.02732	7.70181	4.39054
	802.896	0.96432	0.94786	0.89806	0.89969	0.91025	0.92429		539.386	3.28554	5.25953	4.70567	8.21642	7.01077	7.68688	4.38201
	802.928	0.96723	0.95146	0.90039	0.89644	0.90383	0.92391		539.398	3.28466	5.26177	4.69679	8.202	6.99548	7.6674	4.36374
	802.961	0.9697	0.95305	0.90458	0.89712	0.90202	0.92736		539.41	3.2997	5.26758	4.69037	8.18082	6.97662	7.65417	4.35568
	802.99	0.97046	0.95646	0.90701	0.89989	0.90751	0.92837		539.422	3.30808	5.26975	4.68413	8.16134	6.9547	7.641	4.34681
	803.022	0.96927	0.95819	0.90879	0.90363	0.912	0.93414		539.433	3.32	5.27261	4.67568	8.14063	6.93812	7.62173	4.34017
	803.053	0.97139	0.96015	0.91138	0.9099	0.91603	0.94254		539.446	3.32922	5.28385	4.66516	8.1228	6.92176	7.60346	4.32888
	803.087	0.9768	0.9612	0.9159	0.90849	0.91968	0.94298		539.458	3.33883	5.29441	4.65762	8.09219	6.90019	7.58776	4.31751
	803.118	0.98074	0.9633	0.91623	0.90921	0.91865	0.94069		539.471	3.34642	5.3003	4.65186	8.07741	6.87969	7.57068	4.31073
	803.149	0.98306	0.96834	0.91303	0.90694	0.91336	0.93475		539.483	3.3635	5.29914	4.64414	8.06023	6.85826	7.5533	4.30377
	803.18	0.9866	0.97138	0.91223	0.90275	0.91183	0.92542		539.497	3.37136	5.31218	4.63755	8.03391	6.83938	7.52677	4.2943
	803.212	0.98958	0.97469	0.91378	0.90615	0.91238	0.91995		539.508	3.38786	5.31118	4.63122	8.00764	6.82678	7.51052	4.27582
	803.243	0.99282	0.97444	0.91748	0.90837	0.91253	0.92253		539.522	3.40113	5.32076	4.62041	7.9897	6.81016	7.49817	4.26692
	803.272	0.99756	0.97569	0.92153	0.90979	0.91485	0.92874		539.535	3.419	5.33216	4.61073	7.96701	6.79827	7.485	4.25889
	803.306	1.00221	0.9772	0.92529	0.91376	0.92215	0.93887		539.548	3.44096	5.35019	4.60261	7.95271	6.78181	7.46566	4.2462
	803.337	1.00348	0.98003	0.92841	0.91458	0.92872	0.94499		539.561	3.45466	5.35393	4.59631	7.93184	6.76204	7.44548	4.2366
	803.369	1.00537	0.98024	0.92982	0.91064	0.92349	0.9458		539.573	3.47787	5.3658	4.59184	7.91108	6.74611	7.42719	4.23081
	803.405	1.00354	0.98173	0.92802	0.913	0.91578	0.94537		539.585	3.49571	5.37175	4.58195	7.90249	6.73398	7.41649	4.22544
	803.436	1.00792	0.98268	0.92574	0.91368	0.91172	0.94732		539.597	3.51447	5.38774	4.57366	7.88522	6.72146	7.40187	4.21758
	803.469	1.01321	0.98464	0.92255	0.91421	0.91203	0.94111		539.61	3.54252	5.38919	4.56797	7.86546	6.70407	7.38701	4.20847
	803.503	1.01797	0.98725	0.92129	0.9199	0.91733	0.93214		539.623	3.56182	5.3991	4.5567	7.84347	6.67471	7.3731	4.19947
	803.534	1.02238	0.98877	0.92444	0.92316	0.92281	0.92952		539.637	3.58001	5.40572	4.5514	7.82359	6.66088	7.36185	4.18639
	803.563	1.02585	0.98788	0.92915	0.92397	0.92753	0.92794		539.65	3.60882	5.41811	4.54878	7.80765	6.63816	7.34091	4.17625
	803.596	1.02769	0.9871	0.93101	0.92597	0.9236	0.92955		539.663	3.62503	5.43209	4.54087	7.78939	6.62081	7.32201	4.16946
	803.626	1.02732	0.98835	0.93408	0.92701	0.9171	0.94019		539.675	3.65592	5.45281	4.53455	7.77696	6.60329	7.30508	4.16366
	803.657	1.0276	0.99152	0.93582	0.92192	0.91817	0.94679		539.691	3.68952	5.46644	4.52929	7.7575	6.58293	7.28431	4.15338
	803.69	1.03034	0.99546	0.93788	0.91808	0.92439	0.95079		539.704	3.70296	5.47245	4.52112	7.73829	6.57336	7.26832	4.14483
	803.718	1.03302	0.99525	0.93795	0.91945	0.9279	0.94359		539.719	3.72992	5.48583	4.51363	7.71481	6.55975	7.25501	4.13716
	803.746	1.03323	0.99852	0.93564	0.92544	0.93166	0.92907		539.732	3.75746	5.49344	4.50357	7.69959	6.54217	7.24402	4.12772
	803.778	1.03413	0.99946	0.93171	0.92867	0.93277	0.92609		539.746	3.7916	5.52037	4.49641	7.6825	6.52313	7.23287	4.11411
	803.809	1.03759	0.99917	0.93117	0.93479	0.93429	0.92633		539.76	3.82287	5.52609	4.49384	7.66364	6.51092	7.21985	4.10549
	803.84	1.0379	0.99711	0.93191	0.93398	0.93362	0.93477		539.774	3.84767	5.54333	4.48946	7.64613	6.49767	7.1991	4.09862
	803.872	1.04171	0.99754	0.9393	0.93214	0.92997	0.94427		539.787	3.87758	5.56075	4.48162	7.63464	6.48949	7.1821	4.09075
	803.905	1.04133	0.99895	0.94047	0.92774	0.92979	0.94445		539.801	3.89761	5.57688	4.47302	7.61571	6.47563	7.1613	4.08016
	803.933	1.03962	0.99962	0.94188	0.92632	0.92708	0.9454		539.814	3.9281	5.58763	4.46582	7.59332	6.45964	7.15076	4.07192
	803.964	1.04053	1.00148	0.94439	0.92715	0.93137	0.9398		539.828	3.93275	5.60792	4.4583	7.57793	6.44234	7.14225	4.06508
	803.995	1.03855	1.00369	0.94584	0.92758	0.93648	0.92805		539.84	3.96601	5.61749	4.45318	7.56699	6.43145	7.133	4.05845
	804.024	1.03791	1.00353	0.94123	0.92753	0.93954	0.92376		539.855	3.99263	5.63293	4.44418	7.54968	6.41531	7.11512	4.05032
	804.049	1.039	1.00273	0.9374	0.93613	0.93966	0.93161		539.869	4.02479	5.64834	4.43948	7.52771	6.40274	7.10248	4.04217
	804.08	1.03878	1.00067	0.93406	0.93891	0.93595	0.94144		539.883	4.04586	5.66511	4.43431	7.51043	6.38656	7.08654	4.0324
	804.109	1.03983	1.00227	0.93528	0.93846	0.92856	0.94849		539.895	4.07625	5.68506	4.43038	7.49854	6.36858	7.067	4.02277
	804.135	1.04041	1.00451	0.94069	0.93316	0.92794	0.94232		539.909	4.09046	5.69141	4.4233	7.48579	6.34906	7.05576	4.01872
	804.162	1.03902	1.00417	0.94479	0.92786	0.93659	0.92931		539.923	4.11131	5.7171	4.4166	7.47669	6.33111	7.04974	4.01729
	804.188	1.03681	1.00424	0.94256	0.92705	0.93776	0.9311		539.936	4.12595	5.73868	4.4098	7.45738	6.3182	7.02862	4.00576
	804.217	1.03541	1.00417	0.94065	0.92919	0.9404	0.93899		539.95	4.1679	5.75661	4.40366	7.44268	6.31274	7.01253	3.99446
	804.243	1.03434	1.00415	0.93554	0.93487	0.94345	0.94318		539.964	4.18548	5.76268	4.40216	7.42615	6.30214	7.00119	3.98744
	804.268	1.0327	1.00275	0.93486	0.93838	0.93775	0.94914		539.977	4.21657	5.78495	4.40004	7.40953	6.29127	6.99637	3.9825
	804.292	1.03159	1.00191	0.93677	0.93831	0.93027	0.94825		539.989	4.23248	5.79588	4.3912	7.3929	6.2765	6.97389	3.97612
	804.32	1.0311	1.00206	0.93599	0.93763	0.93158	0.93937		540.002	4.25264	5.8127	4.38644	7.37749	6.25556	6.96257	3.96778
	804.344	1.0311	1.00266	0.93921	0.9365	0.93652	0.9367		540.016	4.27159	5.82525	4.38211	7.36647	6.24336	6.94715	3.96065
	804.368	1.03136	1.00233	0.93636	0.93455	0.94082	0.94609		540.03	4.29423	5.84622	4.37547	7.34569	6.22685	6.93267	3.95204
	804.396	1.03068	1.00211	0.93776	0.93269	0.9415	0.95641		540.043	4.3219	5.86684	4.37005	7.33754	6.21353	6.91651	3.94428
	804.421	1.0305	1.00116	0.94095	0.93658	0.93896	0.95854		540.055	4.34483	5.89094	4.36538	7.32778	6.20228	6.90676	3.9384
	804.446	1.02949	0.99962	0.94302	0.94008	0.93522	0.95978		540.069	4.36897	5.90393	4.3588	7.31174	6.19418	6.9024	3.93099
	804.471	1.02857	0.99824	0.94054	0.93786	0.9311	0.95933		540.081	4.37702	5.92708	4.35356	7.29573	6.18407	6.88906	3.92257
	804.496	1.02901	0.99696	0.93984	0.93521	0.93046	0.95606		540.093	4.39431	5.9366	4.34672	7.28478	6.17413	6.87507	3.91409
	804.52	1.02636	0.99748	0.93898	0.93413	0.93218	0.95483		540.105	4.41492	5.95608	4.3415	7.27123	6.16082	6.86295	3.90608
	804.548	1.02411	0.99887	0.93467	0.93448	0.93258	0.96086		540.117	4.43169	5.97197	4.33819	7.25646	6.14505	6.84804	3.90054
	804.571	1.02266	0.99828	0.93133	0.93099	0.9362	0.96858		540.129	4.45794	5.98842	4.334	7.24514	6.13447	6.84777	3.89119
	804.597	1.02111	0.99563	0.93059	0.93077	0.93995	0.97234		540.142	4.48313	5.99769	4.3273	7.23275	6.11737	6.82968	3.88663
	804.623	1.01912	0.99427	0.9335	0.92987	0.93847	0.97068		540.154	4.49417	6.02091	4.32253	7.21867	6.10697	6.82006	3.87968
	804.651	1.0156	0.99468	0.93735	0.93049	0.93539	0.96509		540.167	4.5283	6.05164	4.31779	7.20777	6.09532	6.80903	3.87357
	804.675	1.01342	0.99263	0.93853	0.93265	0.93652	0.95774		540.179	4.5357	6.07774	4.31039	7.19861	6.08746	6.7999	3.86949
	804.703	1.01235	0.992	0.93716	0.93253	0.93813	0.95872		540.19	4.55406	6.08619	4.3093	7.18551	6.08256	6.78759	3.86333
	804.727	1.01192	0.99144	0.93395	0.93134	0.94204	0.96332		540.201	4.57397	6.10081	4.30578	7.17568	6.07946	6.78185	3.85397
	804.753	1.01143	0.99115	0.93008	0.92565	0.94289	0.96305		540.213	4.59454	6.11771	4.29848	7.16793	6.05666	6.78176	3.84889
	804.783	1.01098	0.98906	0.92847	0.91925	0.9437	0.97111		540.225	4.61411	6.14543	4.29458	7.15004	6.03989	6.77216	3.84483
	804.809	1.01008	0.98675	0.93015	0.92247	0.94277	0.9817		540.236	4.63218	6.15485	4.29096	7.13753	6.02938	6.75815	3.83712
	804.831	1.00848	0.98521	0.93193	0.92362	0.9396	0.98249		540.247	4.64448	6.17417	4.28759	7.12932	6.01763	6.74284	3.8274
	804.861	1.00645	0.98401	0.93282	0.92401	0.93683	0.97988		540.26	4.66033	6.18837	4.27723	7.12069	6.00436	6.72225	3.8217
	804.886	1.00577	0.98395	0.93304	0.92576	0.93872	0.98046		540.271	4.67917	6.22106	4.27256	7.10465	5.99081	6.71129	3.81551
	804.913	1.00473	0.98221	0.9319	0.92726	0.94271	0.97787		540.283	4.69784	6.23621	4.26894	7.08156	5.97655	6.70301	3.80969
	804.941	1.00057	0.98083	0.92978	0.92743	0.94345	0.97176		540.295	4.71388	6.2599	4.26567	7.07244	5.97144	6.69944	3.80366
	804.967	0.99661	0.98033	0.92746	0.92687	0.94138	0.9707		540.304	4.73502	6.27477	4.26286	7.06655	5.96656	6.69154	3.8009
	804.995	0.99297	0.97927	0.92488	0.92543	0.94009	0.97375		540.314	4.75719	6.29496	4.26027	7.05412	5.95803	6.68245	3.79612
	805.026	0.98952	0.97662	0.92103	0.92138	0.93825	0.98551		540.325	4.77519	6.31346	4.25586	7.04262	5.9477	6.67136	3.79
	805.052	0.98706	0.97556	0.91961	0.91922	0.93503	0.98925		540.336	4.79392	6.33919	4.24914	7.03389	5.93339	6.66167	3.78283
	805.08	0.9868	0.97453	0.92017	0.91994	0.93353	0.98607		540.346	4.80314	6.35263	4.24403	7.02555	5.92057	6.64987	3.77596
	805.112	0.98594	0.97571	0.92462	0.92288	0.93398	0.97938		540.357	4.81392	6.37652	4.24153	7.0131	5.91517	6.64312	3.76735
	805.142	0.9847	0.97106	0.92291	0.92666	0.93928	0.9718		540.367	4.827	6.3961	4.2382	7.00192	5.90963	6.6313	3.75945
	805.172	0.98415	0.96896	0.9193	0.92788	0.94162	0.97149		540.377	4.83954	6.4088	4.23573	6.99066	5.90024	6.62374	3.75393
	805.201	0.9832	0.96597	0.91413	0.92297	0.94388	0.97566		540.386	4.85871	6.42031	4.23166	6.98071	5.88855	6.62088	3.75109
	805.232	0.98192	0.96342	0.91106	0.91619	0.941	0.9862		540.397	4.88294	6.43417	4.2275	6.97132	5.88113	6.61276	3.74669
	805.263	0.97973	0.96269	0.91197	0.91154	0.93648	0.99248		540.408	4.90266	6.4623	4.22628	6.95695	5.8692	6.60166	3.73672
	805.294	0.97633	0.96123	0.91299	0.91173	0.93349	1.00178		540.418	4.9188	6.4784	4.21956	6.95166	5.86146	6.59247	3.7315
	805.323	0.97431	0.9622	0.91317	0.91197	0.93298	1.0018		540.428	4.93615	6.50792	4.21726	6.9478	5.85283	6.58576	3.7315
	805.352	0.971	0.96015	0.91402	0.91143	0.9295	0.99992		540.438	4.95261	6.52291	4.21324	6.93421	5.8406	6.57979	3.73032
	805.382	0.96666	0.95809	0.91482	0.91596	0.93197	0.98984		540.448	4.96152	6.54327	4.20714	6.923	5.83101	6.57502	3.72292
	805.412	0.96401	0.95811	0.91256	0.9179	0.93915	0.9786		540.459	4.98084	6.5627	4.20346	6.90764	5.82036	6.56512	3.71115
	805.439	0.96307	0.9554	0.90985	0.92092	0.94091	0.98071		540.469	4.99795	6.5727	4.20059	6.89315	5.80596	6.55879	3.70821
	805.47	0.96161	0.95126	0.90747	0.91965	0.94082	0.98345		540.48	5.01566	6.59619	4.19954	6.89172	5.80722	6.55128	3.70377
	805.499	0.9583	0.94926	0.90468	0.91451	0.9378	0.98734		540.491	5.04566	6.61861	4.18746	6.88144	5.79648	6.54189	3.69885
	805.529	0.95757	0.94958	0.9031	0.90905	0.93566	0.99217		540.501	5.05456	6.64224	4.18786	6.8724	5.78633	6.53809	3.69146
	805.562	0.95821	0.94823	0.90234	0.90502	0.92852	0.99554		540.511	5.07234	6.65534	4.18639	6.86702	5.77265	6.53187	3.68858
	805.59	0.95581	0.94642	0.90354	0.90712	0.92351	1.00314		540.523	5.09523	6.67612	4.18179	6.85009	5.76758	6.52371	3.68226
	805.622	0.9549	0.94406	0.90519	0.90923	0.92615	1.0054		540.532	5.11062	6.69499	4.17632	6.83712	5.75967	6.51727	3.67872
	805.654	0.95445	0.94259	0.9024	0.90773	0.92955	1.00277		540.542	5.12189	6.7145	4.17513	6.83145	5.74956	6.51075	3.67355
	805.687	0.95248	0.94042	0.89902	0.90976	0.93228	0.98974		540.553	5.14944	6.72438	4.1695	6.82495	5.74246	6.50205	3.66963
	805.72	0.94946	0.94094	0.89776	0.90927	0.93438	0.977		540.564	5.16361	6.7443	4.16256	6.81436	5.73778	6.50111	3.6583
	805.752	0.94782	0.94179	0.89694	0.90093	0.92979	0.97998		540.575	5.17995	6.75766	4.16008	6.79977	5.72614	6.4972	3.65536
	805.783	0.94498	0.93918	0.89863	0.89672	0.92766	0.98629		540.587	5.21023	6.77686	4.15721	6.78823	5.72452	6.48765	3.65348
	805.812	0.9406	0.93773	0.90036	0.89898	0.92951	0.99445		540.599	5.22604	6.7958	4.15346	6.78236	5.7078	6.471	3.64867
	805.844	0.93794	0.93627	0.90086	0.90436	0.9276	1.00113		540.61	5.25185	6.81105	4.15026	6.77367	5.69559	6.46397	3.64403
	805.873	0.93787	0.93591	0.89687	0.90713	0.92544	1.00441		540.623	5.26982	6.83083	4.14805	6.76431	5.6922	6.46219	3.63606
	805.899	0.93769	0.93237	0.8947	0.90739	0.92739	1.00568		540.636	5.2901	6.84121	4.14168	6.75943	5.68028	6.45734	3.62775
	805.93	0.93544	0.92849	0.89506	0.90306	0.92793	1.0048		540.646	5.32208	6.86566	4.14111	6.7484	5.67319	6.44883	3.62365
	805.961	0.93806	0.92902	0.89138	0.90059	0.92914	0.99612		540.658	5.33778	6.88084	4.1394	6.73322	5.66436	6.44151	3.62223
	805.988	0.93728	0.92918	0.88834	0.90245	0.93308	0.98433		540.671	5.3579	6.8967	4.13586	6.72875	5.65691	6.43337	3.62151
	806.019	0.93366	0.92729	0.88516	0.89612	0.93706	0.97747		540.682	5.37675	6.90552	4.13043	6.72239	5.64988	6.42674	3.61527
	806.046	0.93544	0.9286	0.88655	0.89144	0.93692	0.98164		540.694	5.40315	6.92549	4.12828	6.71114	5.64021	6.42389	3.60969
	806.075	0.9331	0.92941	0.88853	0.8914	0.93479	0.98607		540.706	5.42508	6.94008	4.1254	6.70508	5.62935	6.41564	3.60504
	806.105	0.93007	0.92728	0.89057	0.89542	0.93065	0.99757		540.719	5.448	6.96386	4.12324	6.69383	5.61882	6.4064	3.60317
	806.132	0.92444	0.92435	0.88693	0.89938	0.92661	1.00527		540.731	5.48021	6.98003	4.12061	6.68309	5.61182	6.40276	3.59656
	806.157	0.92485	0.92323	0.88277	0.89977	0.92415	1.00641		540.743	5.49719	6.99947	4.11744	6.67816	5.61147	6.39642	3.59239
	806.19	0.92501	0.92075	0.88135	0.89714	0.92574	0.99493		540.756	5.52052	7.01146	4.11364	6.67023	5.60066	6.38662	3.58632
	806.217	0.92478	0.92085	0.88329	0.89064	0.93063	0.98353		540.77	5.54436	7.02465	4.11002	6.66094	5.59792	6.37573	3.58084
	806.244	0.92195	0.91893	0.88885	0.88749	0.93471	0.9865		540.782	5.5674	7.03111	4.1086	6.65471	5.59301	6.3727	3.58059
	806.272	0.92328	0.92109	0.89185	0.89732	0.9405	0.98977		540.794	5.58831	7.04954	4.10712	6.64754	5.58766	6.37465	3.5783
	806.297	0.92684	0.92165	0.8921	0.90133	0.93726	0.9928		540.808	5.62735	7.06462	4.10648	6.63892	5.57674	6.36979	3.57254
	806.32	0.92722	0.91846	0.89474	0.90611	0.9277	1.00023		540.822	5.65228	7.08305	4.10334	6.63173	5.56525	6.36506	3.57331
	806.349	0.92331	0.91927	0.8909	0.90733	0.92391	1.00461		540.836	5.67491	7.1101	4.09918	6.62788	5.55888	6.35312	3.56674
	806.371	0.92231	0.91743	0.89219	0.90847	0.92972	1.00619		540.848	5.69398	7.12088	4.09499	6.62524	5.55758	6.34194	3.55976
	806.395	0.92241	0.91609	0.89967	0.90964	0.93672	1.00567		540.863	5.71723	7.13704	4.09266	6.61536	5.55095	6.33759	3.55636
	806.421	0.92079	0.91692	0.90357	0.90425	0.93993	0.99731		540.877	5.75387	7.15029	4.09044	6.60593	5.54332	6.33245	3.55634
	806.442	0.91978	0.91829	0.90161	0.89853	0.9398	0.98509		540.893	5.7811	7.15902	4.08865	6.60164	5.53101	6.32727	3.55306
	806.469	0.91874	0.91892	0.8947	0.90118	0.94078	0.98992		540.905	5.80002	7.1738	4.08845	6.59474	5.53157	6.31821	3.54991
	806.492	0.91789	0.91837	0.89314	0.90329	0.93908	0.99812		540.92	5.82667	7.19024	4.08587	6.58505	5.52609	6.30457	3.54525
	806.516	0.91691	0.91814	0.89464	0.90503	0.9361	1.00261		540.933	5.85418	7.20676	4.08388	6.58017	5.51647	6.30262	3.54114
	806.54	0.91573	0.92	0.90588	0.9068	0.93243	1.00404		540.947	5.88179	7.21981	4.08185	6.5787	5.5132	6.3	3.53925
	806.565	0.91718	0.91931	0.90554	0.91014	0.93465	1.00274		540.962	5.90284	7.24492	4.08153	6.57485	5.5053	6.28963	3.53431
	806.588	0.91815	0.91711	0.90785	0.90844	0.94028	1.00335		540.975	5.92659	7.25656	4.07913	6.56956	5.49844	6.28313	3.53234
	806.614	0.91874	0.91709	0.91056	0.90537	0.94456	0.99916		540.99	5.95443	7.27148	4.07708	6.56717	5.49426	6.27894	3.53242
	806.64	0.9198	0.91719	0.91404	0.90511	0.9437	0.99743		541.003	5.97755	7.27939	4.07538	6.55779	5.49685	6.27632	3.5267
	806.661	0.92033	0.9196	0.91297	0.90603	0.94323	1.00506		541.018	6.00583	7.29953	4.07515	6.55189	5.49116	6.26712	3.52082
	806.685	0.92239	0.92146	0.90421	0.9074	0.94377	1.01118		541.032	6.02044	7.31375	4.07576	6.5438	5.48247	6.25977	3.52047
	806.711	0.92382	0.92032	0.90573	0.90965	0.94493	1.00773		541.047	6.04447	7.32115	4.07245	6.54572	5.47336	6.25596	3.5208
	806.731	0.92408	0.92048	0.91688	0.90943	0.94654	1.00192		541.061	6.06229	7.33843	4.06939	6.5422	5.46259	6.24739	3.51562
	806.757	0.92331	0.91895	0.91663	0.90875	0.94994	1.00385		541.075	6.08554	7.34871	4.06836	6.5347	5.45668	6.23756	3.50937
	806.781	0.92209	0.91848	0.9137	0.90969	0.95611	1.00678		541.088	6.10809	7.37476	4.06698	6.52824	5.45616	6.23189	3.50446
	806.806	0.92212	0.92077	0.91419	0.91165	0.95661	1.00582		541.101	6.13295	7.39025	4.06638	6.52904	5.45399	6.22769	3.50209
	806.827	0.92254	0.92211	0.91529	0.91519	0.95604	1.00942		541.115	6.15725	7.40648	4.06841	6.52691	5.45637	6.22199	3.50007
	806.85	0.92282	0.92504	0.91524	0.91933	0.95328	1.01373		541.13	6.17934	7.41641	4.06612	6.52373	5.44955	6.22027	3.49788
	806.868	0.92246	0.92731	0.91657	0.92199	0.9514	1.0167		541.143	6.19451	7.43987	4.065	6.51961	5.44067	6.21895	3.49674
	806.895	0.92133	0.92804	0.91988	0.92229	0.9527	1.02597		541.158	6.21917	7.44824	4.06314	6.51875	5.43443	6.2088	3.4946
	806.919	0.91998	0.92864	0.92152	0.91491	0.95258	1.02712		541.172	6.23268	7.45817	4.06518	6.5088	5.43346	6.19713	3.49289
	806.944	0.91903	0.92867	0.91983	0.91318	0.9511	1.02146		541.186	6.26153	7.46758	4.06476	6.50656	5.43164	6.19123	3.49187
	806.971	0.92224	0.92623	0.91714	0.91612	0.95272	1.01826		541.201	6.28329	7.48719	4.06152	6.50399	5.42577	6.1881	3.49039
	807	0.92362	0.92653	0.92212	0.92275	0.95595	1.02034		541.215	6.30676	7.50422	4.05856	6.49711	5.42134	6.18466	3.48644
	807.026	0.92588	0.92762	0.9255	0.925	0.95553	1.02597		541.231	6.32198	7.53258	4.06085	6.48863	5.41899	6.18108	3.48083
	807.055	0.92704	0.93177	0.92414	0.92733	0.95987	1.03479		541.245	6.34835	7.53749	4.06037	6.49236	5.41543	6.17391	3.47887
	807.083	0.9268	0.93249	0.9219	0.92544	0.96279	1.03346		541.259	6.36975	7.55599	4.05964	6.49506	5.41298	6.16081	3.48003
	807.109	0.92877	0.9332	0.92413	0.92434	0.95922	1.02922		541.274	6.40869	7.56896	4.06076	6.49052	5.41156	6.15028	3.48004
	807.14	0.93065	0.93504	0.92615	0.92468	0.95458	1.02309		541.287	6.40907	7.58724	4.06372	6.4819	5.40828	6.14866	3.47711
	807.17	0.93115	0.93368	0.92502	0.92788	0.95512	1.01503		541.301	6.43382	7.60058	4.066	6.48039	5.40316	6.1449	3.47443
	807.197	0.93157	0.93352	0.92466	0.93296	0.95668	1.01304		541.314	6.45608	7.6202	4.06742	6.48061	5.39935	6.13571	3.47157
	807.228	0.93254	0.9379	0.92863	0.93931	0.96136	1.01856		541.328	6.47676	7.62852	4.06422	6.48117	5.39674	6.12571	3.46747
	807.258	0.93316	0.94057	0.92928	0.94107	0.96761	1.03077		541.342	6.49524	7.64489	4.06447	6.48164	5.39067	6.1214	3.46378
	807.287	0.933	0.94172	0.92969	0.93693	0.97143	1.03353		541.355	6.50965	7.66926	4.06466	6.47621	5.38594	6.12742	3.46202
	807.317	0.9335	0.94169	0.92731	0.93555	0.97451	1.03793		541.369	6.53313	7.6948	4.06112	6.47091	5.38808	6.12022	3.4635
	807.346	0.93734	0.94501	0.92979	0.93482	0.97617	1.03716		541.382	6.5499	7.70303	4.05899	6.46993	5.38664	6.10931	3.46391
	807.376	0.93553	0.94713	0.93413	0.93786	0.97421	1.039		541.395	6.56905	7.72749	4.06054	6.47091	5.38172	6.10207	3.461
	807.407	0.93626	0.94623	0.9405	0.94438	0.97153	1.04284		541.408	6.59074	7.7439	4.06063	6.465	5.3749	6.09858	3.45739
	807.439	0.94188	0.94544	0.93981	0.94891	0.96718	1.03728		541.421	6.60868	7.76507	4.06113	6.46327	5.37001	6.09738	3.45518
	807.471	0.94418	0.94594	0.94167	0.95302	0.96827	1.0319		541.435	6.63547	7.77308	4.06131	6.46807	5.37164	6.0872	3.45483
	807.503	0.94528	0.9482	0.9415	0.95555	0.97178	1.02806		541.448	6.65484	7.79696	4.06379	6.46756	5.37162	6.07911	3.45395
	807.535	0.94794	0.95071	0.93703	0.95507	0.97572	1.02632		541.459	6.67923	7.81619	4.0652	6.46221	5.36715	6.06797	3.45054
	807.566	0.94944	0.95314	0.93772	0.954	0.97901	1.02995		541.472	6.68609	7.84119	4.06462	6.45989	5.36338	6.06551	3.45257
	807.599	0.94999	0.95374	0.94016	0.94979	0.98236	1.03575		541.484	6.71891	7.84992	4.06355	6.46327	5.36121	6.06379	3.45306
	807.631	0.95167	0.95544	0.94403	0.94724	0.98367	1.03625		541.497	6.73537	7.87037	4.06332	6.45804	5.35458	6.06174	3.45014
	807.662	0.95203	0.95379	0.94984	0.95124	0.98054	1.03082		541.51	6.75945	7.89967	4.06548	6.45204	5.35078	6.05495	3.45045
	807.697	0.95604	0.95428	0.95174	0.9552	0.97389	1.02268		541.522	6.78173	7.91263	4.06798	6.45183	5.34992	6.04379	3.45007
	807.733	0.96051	0.95609	0.94958	0.95759	0.97487	1.02073		541.535	6.80341	7.94272	4.07116	6.45244	5.35091	6.0346	3.44574
	807.763	0.96353	0.96117	0.94695	0.95985	0.97581	1.02523		541.545	6.82571	7.95862	4.07497	6.45295	5.35291	6.02886	3.44292
	807.799	0.96925	0.96127	0.95011	0.96053	0.98109	1.03048		541.557	6.83925	7.9916	4.07456	6.45445	5.34839	6.02257	3.44281
	807.831	0.97251	0.96299	0.95405	0.95934	0.98552	1.03537		541.569	6.85442	8.00965	4.07672	6.45577	5.34173	6.01896	3.44345
	807.864	0.97467	0.96475	0.95928	0.95693	0.98712	1.03851		541.581	6.8763	8.02526	4.07673	6.457	5.34331	6.01462	3.44418
	807.898	0.97701	0.96475	0.9617	0.95842	0.99483	1.03498		541.592	6.90156	8.05381	4.07664	6.45751	5.34354	6.01101	3.44211
	807.931	0.97832	0.96608	0.96632	0.96695	0.99917	1.03516		541.603	6.92402	8.0717	4.07675	6.45546	5.34067	6.00478	3.43854
	807.964	0.97967	0.96736	0.96948	0.97363	0.99534	1.02847		541.613	6.94388	8.09235	4.07822	6.45653	5.33962	5.99654	3.44131
	808.002	0.98009	0.96972	0.97071	0.97573	0.98613	1.01346		541.624	6.96616	8.10998	4.08061	6.46041	5.33644	5.98604	3.4413
	808.035	0.98517	0.97188	0.96474	0.97746	0.98307	1.01569		541.635	6.98825	8.14908	4.08306	6.45705	5.33337	5.98769	3.43858
	808.066	0.98934	0.97303	0.96505	0.97768	0.99083	1.0218		541.646	7.01155	8.16028	4.08569	6.45451	5.33447	5.9876	3.43713
	808.098	0.99312	0.97496	0.96921	0.97487	0.99366	1.03356		541.656	7.03345	8.1867	4.08637	6.456	5.33156	5.9794	3.4351
	808.129	0.9972	0.97617	0.97064	0.9727	0.9948	1.0388		541.666	7.05683	8.20175	4.08835	6.45462	5.32828	5.97771	3.43488
	808.158	0.99975	0.97781	0.97675	0.97615	0.99765	1.04211		541.677	7.08708	8.22902	4.08836	6.45457	5.32532	5.97382	3.43305
	808.182	0.99972	0.98009	0.98191	0.97701	0.99773	1.04384		541.688	7.11214	8.24646	4.09215	6.45322	5.3233	5.9632	3.43076
	808.209	1.00015	0.98413	0.98528	0.98055	0.99598	1.04315		541.698	7.12313	8.27569	4.09023	6.45494	5.32367	5.95749	3.43234
	808.238	1.00091	0.98731	0.98796	0.98552	0.99531	1.03898		541.709	7.15642	8.2983	4.08955	6.46106	5.32089	5.94957	3.43435
	808.269	1.00322	0.98649	0.98953	0.98881	0.99605	1.03165		541.72	7.16681	8.33471	4.09697	6.45839	5.31307	5.94688	3.436
	808.298	1.0033	0.98233	0.98854	0.97906	0.99676	1.02819		541.73	7.20052	8.3513	4.0975	6.4602	5.3086	5.94504	3.43675
	808.325	1.00747	0.98741	0.98504	0.98	1.00255	1.02555		541.741	7.22563	8.38381	4.09769	6.46213	5.31129	5.94028	3.43657
	808.353	1.00944	0.99021	0.98455	0.99397	1.01402	1.02169		541.752	7.24792	8.40962	4.10136	6.45947	5.31411	5.93482	3.43708
	808.381	1.01372	0.99542	0.98713	0.99858	1.01999	1.0248		541.762	7.28303	8.43595	4.10385	6.45532	5.31251	5.92723	3.43647
	808.408	1.01448	0.99619	0.99052	1.00094	1.02069	1.03356		541.772	7.2965	8.4542	4.10427	6.45164	5.31073	5.92303	3.43317
	808.44	1.01871	0.9984	0.99531	1.00532	1.01648	1.0426		541.782	7.33722	8.48772	4.10567	6.45865	5.30621	5.9166	3.4337
	808.469	1.01732	0.997	1.00117	1.0115	1.01149	1.04307		541.793	7.37638	8.51243	4.10899	6.4619	5.30187	5.90871	3.43517
	808.499	1.02049	0.99682	1.00445	1.01133	1.01859	1.0401		541.802	7.39932	8.54016	4.11152	6.46012	5.29708	5.90344	3.43633
	808.527	1.02183	0.99957	1.00347	1.01024	1.0202	1.03809		541.813	7.42534	8.56721	4.11136	6.46097	5.30545	5.89708	3.43336
	808.553	1.02231	1.00324	1.0032	1.01419	1.02329	1.03807		541.823	7.4578	8.60269	4.1077	6.46008	5.30833	5.89351	3.42924
	808.578	1.02258	1.0068	1.00678	1.01475	1.03457	1.03303		541.833	7.46873	8.61405	4.11226	6.45409	5.30465	5.89016	3.42801
	808.605	1.0231	1.0073	1.00912	1.02144	1.04027	1.03832		541.844	7.49666	8.64024	4.11303	6.45291	5.29548	5.8865	3.43259
	808.632	1.02333	1.00988	1.0104	1.02329	1.03537	1.04354		541.857	7.53252	8.67315	4.11432	6.45947	5.29209	5.87408	3.43296
	808.657	1.02185	1.01085	1.0178	1.02277	1.03063	1.04786		541.867	7.5636	8.70076	4.1163	6.46235	5.29115	5.86516	3.43533
	808.683	1.02113	1.01079	1.02039	1.01827	1.02888	1.05307		541.877	7.59877	8.73973	4.12069	6.45812	5.2847	5.86097	3.43343
	808.706	1.02193	1.01288	1.02572	1.02012	1.03073	1.05988		541.889	7.63423	8.76179	4.12331	6.45763	5.27859	5.856	3.43077
	808.731	1.02273	1.01364	1.02422	1.02986	1.04013	1.04677		541.9	7.66499	8.80106	4.12448	6.46127	5.28018	5.84699	3.42859
	808.754	1.02278	1.01572	1.02183	1.03608	1.046	1.04715		541.913	7.71081	8.82126	4.12645	6.46262	5.27819	5.8411	3.42768
	808.779	1.02393	1.01968	1.02252	1.0367	1.05445	1.04519		541.925	7.74315	8.85344	4.12331	6.45396	5.27235	5.84485	3.43274
	808.801	1.02461	1.01899	1.02654	1.03846	1.05588	1.04375		541.936	7.78901	8.87705	4.12333	6.4523	5.2754	5.83634	3.43242
	808.826	1.02471	1.02296	1.03015	1.04008	1.05184	1.04699		541.948	7.82839	8.91757	4.12664	6.45445	5.27365	5.83608	3.43055
	808.852	1.02583	1.02635	1.03793	1.04732	1.04906	1.05004		541.961	7.86795	8.94453	4.13222	6.45113	5.26907	5.82578	3.43025
	808.873	1.02662	1.02631	1.04004	1.05003	1.05121	1.04972		541.971	7.90873	8.98368	4.12979	6.44535	5.26458	5.81605	3.42701
	808.897	1.02786	1.02732	1.04184	1.05003	1.05512	1.0484		541.982	7.94641	9.00336	4.12792	6.44345	5.25832	5.80538	3.42343
	808.92	1.03027	1.02835	1.03845	1.05133	1.06267	1.04846		541.995	7.98331	9.02899	4.13056	6.44327	5.25989	5.7977	3.42302
	808.942	1.02965	1.02616	1.03976	1.05211	1.06695	1.0496		542.007	8.02989	9.04731	4.134	6.44027	5.25844	5.78681	3.42178
	808.968	1.02748	1.02713	1.04122	1.05297	1.07275	1.05206		542.018	8.06676	9.08035	4.13465	6.44131	5.25649	5.78309	3.42124
	808.994	1.02435	1.03063	1.04554	1.05493	1.07444	1.05687		542.03	8.11157	9.11087	4.13902	6.44118	5.25396	5.77861	3.42133
	809.014	1.02362	1.03513	1.05044	1.05508	1.07196	1.06612		542.042	8.15567	9.14535	4.14117	6.44062	5.24341	5.77309	3.4226
	809.039	1.02275	1.03791	1.05581	1.05724	1.06746	1.07236		542.053	8.20786	9.16794	4.13944	6.44417	5.23797	5.76568	3.42418
	809.067	1.02177	1.03728	1.0569	1.06088	1.0663	1.06655		542.064	8.22602	9.20364	4.13971	6.44772	5.23498	5.75884	3.42418
	809.09	1.02074	1.03614	1.05599	1.07088	1.07099	1.06249		542.076	8.26593	9.22105	4.14165	6.44178	5.23092	5.75653	3.42232
	809.115	1.01954	1.03567	1.05456	1.07463	1.08014	1.06435		542.087	8.28802	9.25629	4.13859	6.43078	5.22695	5.74908	3.42216
	809.141	1.02001	1.0372	1.05819	1.07353	1.08568	1.07051		542.1	8.34206	9.27606	4.13786	6.42858	5.22771	5.73498	3.42043
	809.164	1.02168	1.03984	1.0633	1.07135	1.08276	1.07421		542.112	8.37246	9.30309	4.13924	6.42857	5.22409	5.72529	3.41918
	809.189	1.01969	1.04411	1.06596	1.07063	1.08025	1.07555		542.126	8.41902	9.32981	4.14154	6.42361	5.21753	5.72496	3.41904
	809.217	1.02087	1.04536	1.06919	1.06947	1.08305	1.07718		542.137	8.45507	9.35949	4.13953	6.42606	5.21078	5.72012	3.41825
	809.241	1.02227	1.04752	1.0747	1.07265	1.08652	1.07661		542.149	8.49197	9.40263	4.13924	6.42865	5.205	5.71486	3.41743
	809.267	1.0231	1.04524	1.07524	1.0801	1.09068	1.07147		542.162	8.53052	9.41663	4.1453	6.42557	5.20168	5.71168	3.41856
	809.293	1.02616	1.0484	1.06857	1.08696	1.09254	1.06878		542.176	8.5708	9.43786	4.1438	6.42261	5.20058	5.69876	3.41766
	809.317	1.026	1.04642	1.06558	1.08963	1.09333	1.07027		542.189	8.61167	9.46251	4.14298	6.41484	5.19132	5.68971	3.41567
	809.346	1.02418	1.04693	1.06867	1.09037	1.09206	1.07811		542.2	8.64232	9.48263	4.14368	6.41167	5.18252	5.68213	3.41354
	809.372	1.02504	1.04876	1.07123	1.09411	1.0881	1.08443		542.213	8.67593	9.51956	4.14701	6.40756	5.17313	5.67409	3.41119
	809.398	1.02741	1.05118	1.07928	1.09762	1.08936	1.08886		542.225	8.71084	9.53482	4.14816	6.40375	5.16862	5.66224	3.40989
	809.426	1.02702	1.05122	1.08256	1.09295	1.09478	1.09354		542.237	8.75205	9.56043	4.14729	6.4022	5.16733	5.65138	3.40758
	809.454	1.02452	1.05015	1.08657	1.09332	1.09602	1.10369		542.251	8.78196	9.58778	4.14677	6.39969	5.16499	5.64121	3.40577
	809.481	1.02302	1.05379	1.08754	1.0916	1.09479	1.10382		542.264	8.81879	9.6048	4.14504	6.39646	5.16105	5.63742	3.40542
	809.511	1.02299	1.05417	1.08818	1.08966	1.10019	1.09042		542.278	8.84279	9.63133	4.14179	6.38904	5.15327	5.63565	3.40057
	809.538	1.02216	1.05188	1.0889	1.09149	1.09953	1.0846		542.291	8.89116	9.65216	4.14048	6.37931	5.14582	5.62926	3.39871
	809.566	1.01926	1.05318	1.08625	1.09743	1.10293	1.08351		542.304	8.92213	9.67522	4.14263	6.37555	5.13782	5.61552	3.39965
	809.594	1.01872	1.05378	1.08484	1.10175	1.10379	1.08334		542.316	8.94812	9.68916	4.1419	6.37833	5.13056	5.60588	3.39972
	809.625	1.01884	1.05389	1.08738	1.10125	1.10238	1.09527		542.332	8.98027	9.71689	4.13977	6.36574	5.12103	5.5995	3.39757
	809.657	1.01813	1.05579	1.09099	1.09669	1.10077	1.10271		542.344	9.01009	9.72935	4.13655	6.35862	5.11858	5.59203	3.3947
	809.688	1.02068	1.05948	1.09595	1.09538	1.09891	1.10163		542.358	9.04198	9.75864	4.13401	6.35895	5.11072	5.5827	3.39491
	809.719	1.02209	1.06041	1.09652	1.09653	1.09894	1.09233		542.373	9.06294	9.78607	4.1361	6.35367	5.09994	5.57359	3.3918
	809.747	1.02175	1.06197	1.09701	1.09662	1.10392	1.08613		542.386	9.08718	9.80134	4.13653	6.34495	5.08905	5.56258	3.38624
	809.781	1.01976	1.05939	1.09839	1.09949	1.11036	1.08943		542.4	9.1137	9.82046	4.13361	6.33659	5.08813	5.55053	3.38445
	809.809	1.02031	1.05529	1.09564	1.10498	1.11076	1.09171		542.413	9.14991	9.82777	4.12782	6.33163	5.08796	5.54451	3.38185
	809.841	1.02048	1.05495	1.09237	1.10451	1.11472	1.09587		542.427	9.15729	9.84237	4.1259	6.32642	5.08296	5.53651	3.37796
	809.873	1.02011	1.06098	1.0927	1.10592	1.11717	1.10636		542.44	9.1804	9.85656	4.12608	6.32308	5.07422	5.53068	3.37252
	809.907	1.01895	1.06395	1.09627	1.10744	1.11207	1.11074		542.454	9.2106	9.87856	4.12549	6.31887	5.06336	5.52407	3.36789
	809.935	1.016	1.0644	1.09929	1.10787	1.10795	1.11303		542.466	9.22497	9.89008	4.12094	6.31275	5.05691	5.51332	3.36478
	809.97	1.01573	1.06479	1.10293	1.10123	1.10563	1.10574		542.479	9.25304	9.91012	4.12331	6.30753	5.04427	5.50319	3.3646
	810.005	1.01773	1.06257	1.10662	1.10021	1.1079	1.09562		542.493	9.27317	9.91506	4.11786	6.30241	5.03658	5.5012	3.36229
	810.036	1.01803	1.06152	1.1066	1.10709	1.11474	1.09741		542.505	9.29351	9.92871	4.11264	6.2956	5.03035	5.48912	3.35962
	810.066	1.02155	1.06034	1.10597	1.11229	1.11963	1.0924		542.518	9.30895	9.9465	4.10902	6.28816	5.02561	5.47331	3.35848
	810.099	1.02516	1.06193	1.10532	1.11478	1.12176	1.09144		542.53	9.31919	9.94533	4.10523	6.27916	5.0244	5.46493	3.35509
	810.13	1.02832	1.06287	1.10251	1.11768	1.1233	1.10111		542.543	9.34034	9.94839	4.10263	6.26974	5.02101	5.45171	3.35084
	810.161	1.02526	1.06428	1.10193	1.11973	1.12482	1.1013		542.556	9.34754	9.96191	4.10087	6.26407	5.01111	5.4406	3.34863
	810.197	1.02587	1.06575	1.10559	1.12057	1.12197	1.10437		542.57	9.3653	9.97815	4.09468	6.25382	4.99571	5.43659	3.34621
	810.224	1.0261	1.06483	1.10848	1.12047	1.11621	1.09671		542.582	9.37433	9.98916	4.09193	6.24843	4.9915	5.4273	3.34018
	810.258	1.02643	1.06624	1.1128	1.11613	1.11727	1.0829		542.595	9.38434	10.0068	4.09014	6.24344	4.98666	5.41607	3.33318
	810.291	1.02765	1.06626	1.11186	1.11281	1.1148	1.07947		542.606	9.39494	10.0036	4.08517	6.23673	4.97476	5.40814	3.32893
	810.319	1.02959	1.06481	1.10705	1.11124	1.11294	1.08685		542.619	9.4055	10.0062	4.08207	6.22983	4.95823	5.40134	3.3238
	810.352	1.0309	1.06374	1.10018	1.10844	1.11571	1.09977		542.632	9.41361	10.0039	4.07968	6.22411	4.95601	5.38685	3.31879
	810.386	1.03345	1.06347	1.09869	1.11116	1.12141	1.10296		542.646	9.42495	10.0041	4.07609	6.21125	4.95535	5.37118	3.31425
	810.42	1.0342	1.06373	1.10152	1.11561	1.12395	1.09334		542.656	9.43173	10.0024	4.07173	6.20018	4.94635	5.35518	3.31149
	810.452	1.03479	1.06436	1.11081	1.11904	1.12195	1.09935		542.669	9.44536	10.0068	4.06743	6.19316	4.93253	5.34571	3.30841
	810.484	1.036	1.0662	1.11319	1.11957	1.11955	1.09454		542.682	9.45316	10.0081	4.06252	6.18517	4.92185	5.33703	3.30509
	810.515	1.03386	1.06643	1.11437	1.11625	1.11405	1.08856		542.694	9.4573	10.0219	4.05782	6.178	4.90814	5.3315	3.30401
	810.548	1.0348	1.0649	1.11499	1.1132	1.1099	1.07875		542.706	9.46029	10.0249	4.05322	6.16869	4.89781	5.32047	3.30032
	810.578	1.03834	1.06344	1.11385	1.11031	1.11236	1.07569		542.717	9.46213	10.0257	4.05066	6.1622	4.89119	5.31627	3.29595
	810.606	1.03875	1.06357	1.11047	1.11061	1.11418	1.08609		542.73	9.46388	10.0173	4.04723	6.15967	4.88207	5.30572	3.29045
	810.64	1.0404	1.06471	1.10734	1.11653	1.12274	1.09261		542.741	9.46826	10.0139	4.0415	6.14849	4.87626	5.29463	3.28274
	810.673	1.04348	1.06944	1.11011	1.11934	1.12339	1.09715		542.752	9.46696	10.015	4.03766	6.13391	4.87596	5.28325	3.27772
	810.703	1.04311	1.07086	1.11514	1.12144	1.12141	1.09721		542.763	9.47059	10.009	4.03426	6.12086	4.86675	5.27251	3.27492
	810.734	1.04407	1.07183	1.11755	1.12572	1.12019	1.10345		542.774	9.46566	10.0133	4.02914	6.11093	4.85476	5.2608	3.27155
	810.764	1.04206	1.07091	1.11886	1.12441	1.11747	1.10237		542.785	9.45858	10.0112	4.02313	6.10147	4.84478	5.24947	3.268
	810.789	1.04122	1.06872	1.12243	1.12052	1.11446	1.10076		542.797	9.45604	10.0015	4.02091	6.09632	4.83183	5.24265	3.26
	810.819	1.04045	1.06582	1.12339	1.11772	1.11671	1.08587		542.809	9.45229	9.98806	4.01785	6.08557	4.82057	5.23585	3.25459
	810.846	1.0414	1.06574	1.11877	1.11892	1.11665	1.0801		542.819	9.45845	9.97441	4.0098	6.07742	4.8098	5.22549	3.25096
	810.87	1.04065	1.06784	1.11595	1.1239	1.12155	1.08242		542.825	9.46059	9.97661	4.00507	6.07327	4.80532	5.21893	3.24686
	810.899	1.04113	1.072	1.11584	1.11843	1.12303	1.08177		542.83	9.45801	9.97383	4.00262	6.06979	4.80235	5.21336	3.24473
	810.928	1.0421	1.07094	1.11817	1.12028	1.12342	1.08757		542.844	9.45166	9.97223	3.99879	6.06101	4.79344	5.19784	3.24006
	810.954	1.04367	1.07138	1.11961	1.12479	1.12413	1.09535		542.856	9.44666	9.96321	3.99251	6.04579	4.7834	5.19033	3.23469
	810.98	1.0437	1.06757	1.12252	1.12164	1.11969	1.09755		542.868	9.43871	9.95006	3.98634	6.03539	4.76859	5.1728	3.22807
	811.009	1.04429	1.06601	1.12495	1.11175	1.11338	1.09995		542.88	9.42635	9.93551	3.98241	6.02694	4.76099	5.15854	3.22149
	811.033	1.04525	1.06712	1.12635	1.11142	1.11498	1.09134		542.892	9.41743	9.92184	3.97451	6.01725	4.75009	5.14872	3.21551
	811.061	1.0463	1.06928	1.12696	1.1192	1.11975	1.07988		542.904	9.41329	9.91527	3.96835	6.00677	4.74122	5.13288	3.21397
	811.089	1.046	1.06912	1.12957	1.12552	1.11953	1.07872		542.915	9.39998	9.91363	3.96407	5.99343	4.72862	5.1188	3.20655
	811.113	1.04343	1.07043	1.1276	1.12363	1.12162	1.08847		542.927	9.38762	9.89829	3.95833	5.97806	4.72014	5.10991	3.19704
	811.14	1.03995	1.06998	1.1232	1.12872	1.12563	1.09921		542.936	9.38264	9.87985	3.95363	5.97182	4.71023	5.10476	3.19077
	811.168	1.03853	1.07024	1.12224	1.13166	1.12732	1.10321		542.949	9.38063	9.85415	3.94787	5.96557	4.70527	5.09742	3.18318
	811.191	1.03751	1.06966	1.12624	1.13057	1.12187	1.1042		542.959	9.36353	9.8506	3.9424	5.9566	4.6941	5.08142	3.17802
	811.218	1.03809	1.06922	1.1287	1.12698	1.11885	1.10041		542.969	9.34961	9.84183	3.93749	5.94748	4.68453	5.06985	3.1715
	811.243	1.03819	1.07103	1.12982	1.12494	1.11883	1.09607		542.98	9.3381	9.82826	3.93146	5.93904	4.67448	5.05981	3.16974
	811.266	1.03769	1.07118	1.13204	1.13119	1.12688	1.09103		542.992	9.32399	9.81483	3.92113	5.92412	4.65641	5.04932	3.16505
	811.293	1.03808	1.07232	1.13367	1.13665	1.13046	1.0891		543.004	9.31062	9.80388	3.91581	5.90816	4.64744	5.03348	3.15529
	811.317	1.03985	1.07012	1.12958	1.13493	1.13084	1.09436		543.016	9.29679	9.77887	3.91374	5.89632	4.64031	5.02292	3.14466
	811.341	1.04076	1.07282	1.12548	1.1318	1.12809	1.09957		543.027	9.28667	9.76335	3.90466	5.88713	4.62811	5.01288	3.13841
	811.369	1.0423	1.07342	1.12654	1.1296	1.12535	1.09812		543.039	9.26664	9.74628	3.89605	5.88118	4.61417	4.99602	3.1345
	811.392	1.04274	1.07126	1.12955	1.12874	1.12601	1.09993		543.05	9.25266	9.73221	3.88942	5.86866	4.60509	4.98495	3.12631
	811.417	1.04262	1.07115	1.13207	1.13088	1.12722	1.10713		543.062	9.23794	9.72171	3.8848	5.85422	4.59623	4.97583	3.1211
	811.445	1.04423	1.07251	1.13218	1.13255	1.13059	1.10837		543.074	9.23266	9.70468	3.8763	5.84414	4.58159	4.96404	3.11587
	811.47	1.04471	1.07334	1.13203	1.1337	1.13393	1.09889		543.087	9.2011	9.68566	3.86966	5.83231	4.56917	4.95557	3.10576
	811.496	1.04372	1.07311	1.1321	1.14009	1.13204	1.09754		543.098	9.20751	9.67496	3.86586	5.82216	4.56326	4.94455	3.09823
	811.524	1.0416	1.07414	1.13044	1.14257	1.13105	1.09282		543.111	9.17407	9.65265	3.85864	5.80932	4.55992	4.92859	3.09335
	811.55	1.03929	1.07537	1.13011	1.14099	1.12979	1.09114		543.124	9.15866	9.63557	3.85084	5.79849	4.54036	4.91456	3.08708
	811.577	1.03812	1.07548	1.13233	1.14326	1.12852	1.09525		543.136	9.12066	9.61612	3.84294	5.78303	4.52601	4.90302	3.0806
	811.607	1.0365	1.07384	1.13335	1.14084	1.13329	1.10243		543.148	9.10323	9.6026	3.8347	5.77	4.51232	4.89556	3.07562
	811.633	1.03383	1.07178	1.13449	1.13425	1.13166	1.10772		543.159	9.08524	9.58526	3.82944	5.75932	4.50377	4.89118	3.06963
	811.66	1.03293	1.06971	1.13638	1.1329	1.13301	1.1011		543.171	9.06875	9.57146	3.82554	5.74396	4.49047	4.87937	3.06057
	811.693	1.03412	1.06953	1.1355	1.14035	1.13457	1.09036		543.184	9.04085	9.54003	3.8175	5.73131	4.48021	4.86852	3.05041
	811.721	1.03516	1.07126	1.13228	1.14109	1.1364	1.09338		543.195	9.0182	9.51932	3.80962	5.72138	4.46982	4.8442	3.04354
	811.752	1.03479	1.07448	1.13288	1.13992	1.13355	1.09725		543.208	8.99385	9.50461	3.80155	5.70626	4.45838	4.83969	3.03927
	811.782	1.03519	1.07239	1.13511	1.1415	1.13036	1.10539		543.222	8.96976	9.48851	3.79445	5.69758	4.44267	4.82202	3.03084
	811.811	1.03744	1.06989	1.13694	1.14174	1.13157	1.10896		543.235	8.94093	9.46392	3.78825	5.68367	4.43071	4.80867	3.02252
	811.84	1.03905	1.06962	1.14042	1.13728	1.13258	1.10977		543.248	8.9201	9.44333	3.7806	5.66906	4.42058	4.79599	3.01783
	811.87	1.03834	1.07096	1.14027	1.13498	1.13978	1.10309		543.26	8.90141	9.42184	3.77536	5.65793	4.41178	4.79119	3.00812
	811.903	1.03864	1.07295	1.14013	1.14072	1.1474	1.09536		543.275	8.86203	9.40601	3.7681	5.64571	4.39927	4.77641	3.00245
	811.934	1.03567	1.07187	1.13723	1.14469	1.14218	1.09051		543.287	8.84485	9.37567	3.7608	5.63695	4.38728	4.76469	2.99728
	811.965	1.03536	1.07432	1.13352	1.1429	1.13103	1.09827		543.3	8.82637	9.36337	3.75151	5.6231	4.37366	4.75497	2.99069
	811.996	1.03411	1.07528	1.13412	1.14333	1.12918	1.10614		543.311	8.78739	9.34143	3.74418	5.61131	4.36304	4.74731	2.98461
	812.026	1.03224	1.07378	1.13873	1.14347	1.12831	1.11009		543.326	8.77049	9.32346	3.73568	5.60138	4.3542	4.73157	2.97529
	812.058	1.02982	1.07466	1.13897	1.13925	1.13483	1.11444		543.339	8.73637	9.29239	3.73091	5.58615	4.34739	4.72657	2.96921
	812.091	1.03228	1.07234	1.13964	1.13563	1.13685	1.10525		543.354	8.70895	9.26423	3.72134	5.57511	4.3297	4.72004	2.96091
	812.121	1.03058	1.06874	1.13851	1.13617	1.14085	1.0972		543.369	8.67279	9.24179	3.71303	5.56211	4.31854	4.70496	2.94842
	812.154	1.03036	1.06681	1.13762	1.14311	1.14183	1.08996		543.383	8.63117	9.21344	3.70535	5.54121	4.31166	4.69549	2.94195
	812.183	1.03076	1.06708	1.13549	1.14234	1.14393	1.09573		543.397	8.61243	9.19064	3.69669	5.5306	4.29722	4.68287	2.93872
	812.213	1.03082	1.06735	1.13432	1.13939	1.14	1.09738		543.411	8.5787	9.16323	3.68927	5.51609	4.28945	4.67116	2.93142
	812.245	1.031	1.06733	1.13367	1.14117	1.1298	1.10543		543.425	8.54392	9.14539	3.68143	5.50148	4.28128	4.65867	2.92382
	812.275	1.03017	1.06976	1.13429	1.14	1.12348	1.09956		543.439	8.51972	9.11772	3.67471	5.4947	4.27132	4.64447	2.91909
	812.306	1.02998	1.07145	1.13659	1.13688	1.12738	1.10006		543.452	8.4969	9.10241	3.66613	5.48498	4.25738	4.64005	2.91485
	812.339	1.02738	1.07014	1.13667	1.13868	1.13067	1.08864		543.468	8.45976	9.0707	3.65731	5.46939	4.24327	4.62918	2.90574
	812.375	1.02537	1.06785	1.13346	1.14392	1.13076	1.07935		543.482	8.42727	9.04093	3.65002	5.45361	4.23327	4.61507	2.89854
	812.405	1.02543	1.06739	1.1315	1.14599	1.1344	1.07827		543.494	8.40251	9.01437	3.64342	5.43795	4.22086	4.60427	2.89384
	812.438	1.02754	1.06576	1.13173	1.14418	1.13581	1.09146		543.508	8.36476	8.98879	3.63374	5.42927	4.20921	4.60152	2.8865
	812.472	1.02688	1.06449	1.13437	1.14234	1.13761	1.10285		543.522	8.33373	8.97356	3.62458	5.40976	4.20047	4.58388	2.87649
	812.5	1.02372	1.06415	1.13854	1.14219	1.13865	1.1042		543.535	8.31045	8.94767	3.61819	5.40159	4.19358	4.5671	2.87038
	812.533	1.02466	1.06523	1.14112	1.14196	1.13855	1.09761		543.552	8.26717	8.90987	3.60918	5.39001	4.17874	4.55586	2.86342
	812.565	1.02721	1.06648	1.14192	1.14114	1.13428	1.09892		543.564	8.24133	8.89455	3.60026	5.38308	4.16736	4.55341	2.85587
	812.592	1.02788	1.06795	1.14161	1.13827	1.12926	1.10001		543.578	8.21658	8.86852	3.59181	5.36819	4.15733	4.54191	2.84915
	812.628	1.02661	1.06501	1.1382	1.13734	1.1252	1.09132		543.593	8.19444	8.83313	3.58315	5.3562	4.14596	4.53212	2.84213
	812.658	1.02578	1.06223	1.13437	1.14318	1.12743	1.0865		543.608	8.1582	8.80744	3.57732	5.34423	4.13697	4.52253	2.8371
	812.686	1.02345	1.06075	1.13075	1.14333	1.13154	1.09009		543.623	8.12131	8.7724	3.57153	5.33655	4.12702	4.51493	2.83137
	812.715	1.02336	1.06166	1.12822	1.13889	1.13574	1.0972		543.636	8.10031	8.75973	3.56248	5.31972	4.11785	4.50284	2.82605
	812.744	1.02269	1.06186	1.12971	1.14672	1.13549	1.09601		543.652	8.06331	8.72772	3.55325	5.30238	4.10746	4.48862	2.81955
	812.774	1.02288	1.06271	1.13082	1.14669	1.1384	1.10468		543.666	8.03281	8.70188	3.54671	5.29573	4.09354	4.48013	2.81224
	812.805	1.02278	1.06269	1.13497	1.14454	1.13789	1.10593		543.68	8.01274	8.66556	3.54175	5.27755	4.08289	4.47274	2.80682
	812.836	1.02322	1.06329	1.14027	1.14447	1.13666	1.10528		543.693	7.98855	8.64138	3.53459	5.25801	4.07458	4.45985	2.80131
	812.866	1.02402	1.06294	1.13984	1.14053	1.13349	1.10156		543.705	7.96029	8.60993	3.52544	5.25253	4.06677	4.44697	2.79554
	812.896	1.02244	1.0635	1.13983	1.13462	1.12883	1.09322		543.719	7.92476	8.58842	3.51473	5.23751	4.06184	4.4439	2.78735
	812.925	1.02264	1.0605	1.13625	1.13321	1.12842	1.08071		543.73	7.90482	8.55964	3.50716	5.22678	4.0529	4.43756	2.78068
	812.954	1.02176	1.05897	1.13401	1.1358	1.13052	1.07354		543.746	7.89225	8.52722	3.49874	5.21712	4.04028	4.42149	2.77349
	812.983	1.02384	1.05817	1.13477	1.14322	1.12925	1.07543		543.758	7.85427	8.50597	3.49147	5.21002	4.02652	4.41824	2.76771
	813.013	1.02398	1.05976	1.13401	1.14379	1.13327	1.08659		543.772	7.83155	8.47261	3.4845	5.19212	4.01993	4.41131	2.76061
	813.038	1.02369	1.05978	1.13384	1.14278	1.13342	1.09257		543.785	7.81143	8.44652	3.47856	5.1795	4.00802	4.40065	2.7579
	813.067	1.02438	1.06172	1.13581	1.14766	1.12498	1.09528		543.798	7.78596	8.41258	3.47307	5.1747	3.99678	4.39272	2.75487
	813.096	1.0226	1.06096	1.13962	1.14617	1.12084	1.09651		543.811	7.75639	8.39137	3.46491	5.16822	3.98653	4.38511	2.75056
	813.122	1.02132	1.05967	1.14251	1.13998	1.12151	1.09165		543.822	7.73212	8.35992	3.45579	5.15743	3.98544	4.37847	2.74384
	813.149	1.01974	1.05695	1.13557	1.13872	1.12825	1.07847		543.834	7.70727	8.33974	3.4486	5.14648	3.98398	4.37152	2.73634
	813.175	1.01991	1.05751	1.13161	1.13793	1.13197	1.07238		543.846	7.69005	8.31151	3.44025	5.13337	3.97129	4.3641	2.73108
	813.198	1.02149	1.05794	1.13053	1.13851	1.13154	1.07213		543.858	7.66772	8.28688	3.43507	5.11602	3.96322	4.3581	2.72769
	813.225	1.02168	1.05931	1.13702	1.1387	1.13353	1.0778		543.87	7.6338	8.25401	3.42243	5.10033	3.9559	4.34637	2.72179
	813.246	1.02026	1.06169	1.13667	1.14313	1.13687	1.08384		543.883	7.6143	8.22737	3.41603	5.09406	3.93961	4.33084	2.7179
	813.273	1.01956	1.06297	1.13547	1.14516	1.13374	1.08803		543.895	7.57686	8.19179	3.40979	5.08753	3.92934	4.32322	2.71356
	813.296	1.02148	1.06044	1.13757	1.14599	1.13021	1.09013		543.907	7.56645	8.16885	3.40279	5.07712	3.9249	4.31913	2.71112
	813.317	1.0233	1.06157	1.13943	1.14306	1.12515	1.0893		543.919	7.55636	8.13847	3.39692	5.07119	3.92084	4.31489	2.70328
	813.34	1.02465	1.05936	1.13763	1.14088	1.1255	1.07551		543.929	7.52823	8.11735	3.39421	5.06194	3.91272	4.30606	2.6991
	813.365	1.02445	1.05914	1.13718	1.14016	1.12864	1.06596		543.941	7.51137	8.08955	3.38512	5.04302	3.90552	4.302	2.69389
	813.389	1.02275	1.06049	1.13779	1.13863	1.13063	1.06652		543.952	7.48502	8.06936	3.37766	5.03322	3.90259	4.30211	2.68876
	813.411	1.02302	1.06318	1.13927	1.14097	1.13289	1.06991		543.964	7.45922	8.02455	3.36895	5.02644	3.89308	4.29754	2.6791
	813.434	1.02172	1.06351	1.14117	1.14744	1.13539	1.07911		543.975	7.43836	7.99873	3.36253	5.01873	3.88531	4.28629	2.67557
	813.455	1.01973	1.06341	1.14487	1.15225	1.13441	1.08358		543.986	7.41681	7.96823	3.35764	5.00742	3.87504	4.27376	2.67194
	813.478	1.02042	1.06158	1.14832	1.15282	1.12861	1.08734		543.996	7.39428	7.94305	3.35158	4.99953	3.86953	4.26552	2.66895
	813.502	1.0196	1.06333	1.14724	1.15144	1.1272	1.08829		544.007	7.37604	7.91734	3.34342	4.99058	3.8614	4.26124	2.66734
	813.524	1.01835	1.06531	1.14405	1.14943	1.12912	1.08227		544.018	7.3643	7.89768	3.33402	4.97315	3.85517	4.26136	2.66407
	813.548	1.01773	1.06581	1.14269	1.14801	1.13331	1.07411		544.03	7.3362	7.86814	3.32656	4.95788	3.84539	4.26123	2.65828
	813.575	1.01699	1.06703	1.14193	1.14507	1.13609	1.07269		544.041	7.32267	7.84799	3.32108	4.95211	3.84207	4.25526	2.65494
	813.598	1.01646	1.06881	1.14298	1.14257	1.13493	1.07668		544.052	7.31135	7.81256	3.31651	4.94438	3.83638	4.24879	2.64801
	813.619	1.01603	1.06905	1.1453	1.14258	1.13239	1.0776		544.062	7.27678	7.79204	3.31077	4.93334	3.83507	4.24049	2.64631
	813.645	1.01594	1.06859	1.14704	1.15184	1.12965	1.08694		544.072	7.26043	7.75151	3.30519	4.92631	3.82937	4.23379	2.64179
	813.665	1.01707	1.06965	1.14954	1.14815	1.1285	1.08723		544.083	7.2486	7.73074	3.29845	4.91472	3.8207	4.22807	2.63955
	813.689	1.01876	1.07103	1.14954	1.14766	1.12783	1.08814		544.096	7.225	7.70563	3.28791	4.90661	3.80726	4.21591	2.63745
	813.715	1.01971	1.07014	1.14889	1.14782	1.13281	1.08096		544.106	7.20919	7.67625	3.28113	4.90026	3.80157	4.21078	2.63114
	813.742	1.01906	1.06746	1.14969	1.14478	1.13092	1.07521		544.118	7.18448	7.65363	3.27821	4.89171	3.80139	4.20839	2.62511
	813.768	1.02058	1.06942	1.14815	1.14457	1.13243	1.07837		544.128	7.16135	7.62568	3.27484	4.88026	3.79471	4.20135	2.62118
	813.796	1.02237	1.07186	1.14561	1.14006	1.13771	1.07823		544.139	7.13586	7.60336	3.26722	4.86731	3.78028	4.19843	2.61829
	813.821	1.02286	1.07377	1.14672	1.14555	1.14121	1.07867		544.149	7.12095	7.56695	3.25983	4.86232	3.76817	4.19313	2.61792
	813.848	1.02243	1.07171	1.15061	1.14809	1.13773	1.0874		544.16	7.09875	7.54871	3.25258	4.84865	3.76631	4.19125	2.61764
	813.877	1.02088	1.06948	1.15273	1.14616	1.12991	1.09458		544.17	7.07722	7.5187	3.24694	4.84122	3.76161	4.19221	2.61267
	813.901	1.0217	1.07167	1.15497	1.14512	1.12959	1.09102		544.181	7.06485	7.50369	3.24152	4.83619	3.75413	4.18698	2.60824
	813.932	1.0212	1.07296	1.15424	1.14886	1.1311	1.07945		544.191	7.04631	7.47641	3.23602	4.8315	3.75232	4.17503	2.6051
	813.961	1.02108	1.07262	1.15004	1.14995	1.1328	1.07441		544.201	7.02651	7.44882	3.22735	4.82297	3.75005	4.16473	2.60001
	813.987	1.02168	1.07489	1.14894	1.14652	1.13315	1.07334		544.213	7.00647	7.42179	3.22013	4.81364	3.73798	4.15751	2.59504
	814.014	1.02077	1.07659	1.14986	1.14236	1.13323	1.07508		544.226	6.9777	7.39414	3.2154	4.79822	3.72949	4.15462	2.59677
	814.047	1.02047	1.07674	1.14998	1.14419	1.13267	1.08283		544.236	6.95586	7.37807	3.21159	4.79173	3.73135	4.15372	2.59548
	814.076	1.02077	1.07534	1.15177	1.14532	1.13236	1.09057		544.247	6.94898	7.35032	3.20748	4.78875	3.72248	4.15162	2.59026
	814.106	1.02225	1.07542	1.15233	1.14723	1.13098	1.08784		544.259	6.92853	7.32277	3.19782	4.77873	3.71735	4.14277	2.58918
	814.139	1.02269	1.07467	1.15195	1.15296	1.12677	1.09188		544.27	6.9094	7.29912	3.1901	4.77031	3.71282	4.13213	2.5882
	814.167	1.02386	1.07461	1.1522	1.15227	1.12286	1.09376		544.282	6.88236	7.28676	3.18562	4.76372	3.70754	4.12644	2.58179
	814.203	1.02501	1.07433	1.15282	1.14191	1.12234	1.08593		544.293	6.8513	7.2575	3.17984	4.75189	3.7024	4.12989	2.57297
	814.237	1.02711	1.07768	1.14922	1.13959	1.12293	1.07802		544.305	6.84207	7.23247	3.17264	4.74927	3.6942	4.12663	2.57408
[truncated: 1,221 more rows]

## Sheet: Figure 3
	Figure 3a								Figure 3b
Axis	X	Y	X	Y	Y	Y	Y		X	Y	Y error	Y	Y error
Legend		Co-CeO2	Commercial Co(OH)2	CoCr2O4	reconstracted CoO	Commercial Co3O4	FeCo2O4			Tafel slope in acid		Tafel slope in base
	759.967	0.9501	0.0348	-0.14996	0.01279	-0.00749	-0.07065		Co-CeO2	68.11	1.18	248.28	6.53
	759.968	1.02636	0.03381	-0.14099	0.01263	-0.01065	-0.06745		Co(OH)2	60.99	0.75403	235.43	6.44
	759.969	1.09191	0.02824	-0.13239	0.01248	-0.00837	-0.06439		CoCr2O4	82.29	2.94	252.86	4.15
	759.971	1.12374	0.0302	-0.12184	0.01229	-0.01108	-0.06063		CoO	58.22	0.57468	89.25	4.61
	759.972	1.12229	0.02441	-0.11107	0.0121	-0.00998	-0.0568		Co3O4	59.23	1.62	89.73	2
	759.973	1.0969	0.02132	-0.09916	0.0119	-0.011	-0.05256		FeCo2O4	62.06	1.33	95.82	3.13
	759.975	1.10679	0.02029	-0.08458	0.01164	-0.01143	-0.04736
	759.977	1.15736	0.02083	-0.07253	0.01143	-0.01239	-0.04307
	759.98	1.19421	0.02189	-0.04871	0.01101	-0.01465	-0.03459
	759.985	0.9764	0.02274	-0.00341	0.01022	-0.00906	-0.01846
	759.993	0.93205	0.02284	0.06753	0.00897	-0.0089	0.0068
	759.995	0.94926	0.02273	0.07752	0.0088	-0.00887	0.01036
	760.005	0.91438	0.02417	0.04491	0.00733	-0.00854	0.01701
	760.014	0.93721	0.02114	0.02795	0.00604	-0.00767	0.0139
	760.017	0.92294	0.01862	0.04055	0.00552	-0.00722	0.01513
	760.032	0.90867	0.01829	0.05661	0.00341	-0.00637	0.01297
	760.04	0.93731	0.01809	0.04586	0.0021	-0.0064	0.01535
	760.049	0.88246	0.01358	0.06259	0.00079819	-0.00658	0.01205
	760.057	0.92031	0.01527	0.03349	-0.000339275	-0.00592	0.01226
	760.073	0.87071	0.01471	0.03599	0.000271017	-0.00615	0.01244
	760.085	0.8861	0.01582	0.03895	0.00356	-0.00533	0.01042
	760.096	0.86066	0.01361	0.03117	0.00334	-0.00546	0.01137
	760.106	0.83798	0.01358	0.0243	0.00164	-0.00515	0.01114
	760.117	0.84295	0.0125	0.03298	0.00236	-0.00442	0.01053
	760.132	0.78573	0.0144	0.03972	0.00231	-0.00483	0.00892
	760.147	0.8564	0.01036	0.04305	0.00236	-0.00504	0.00668
	760.163	0.80674	0.01449	0.00961	0.0031	-0.00475	0.00967
	760.178	0.85716	0.01202	-0.00926	0.0013	-0.00372	0.00971
	760.194	0.76912	0.01342	-0.02573	0.00343	-0.00326	0.00788
	760.211	0.807	0.01222	0.00614	0.00291	-0.00363	0.00872
	760.23	0.78827	0.01041	0.00411	0.00456	-0.00341	0.00922
	760.247	0.7656	0.00915	-0.0071	0.00294	-0.00138	0.00712
	760.265	0.8121	0.00763	-0.01316	0.00286	-0.00247	0.00416
	760.281	0.73721	0.0069	-0.00711	0.00573	-0.00214	0.00417
	760.297	0.80584	0.00832	-0.00356	0.00554	-0.00316	0.00612
	760.314	0.73986	0.00916	-0.00405	0.00327	-0.00289	0.00828
	760.335	0.84741	0.00975	-0.0199	0.0082	-0.00117	0.00635
	760.353	0.73266	0.00947	-0.02536	0.00546	-0.00339	0.00185
	760.374	0.77341	0.01147	-0.000522005	0.00397	-0.000503789	0.00287
	760.393	0.7605	0.00819	0.02941	0.00253	-0.00178	0.00316
	760.415	0.77114	0.0089	0.0336	0.00347	-0.0019	0.00241
	760.435	0.77171	0.0055	-0.01328	0.00681	-0.00203	0.00239
	760.457	0.70562	0.00821	-0.02045	0.00699	0.000983564	0.00508
	760.477	0.76345	0.0046	0.01082	0.00472	-0.00178	0.00438
	760.499	0.71925	0.00911	0.02035	0.00399	-0.00126	0.00508
	760.522	0.72891	0.0083	0.02151	0.00334	-0.00166	0.00604
	760.545	0.70406	0.00931	0.02616	0.00688	0.000352252	0.00636
	760.568	0.75573	0.01098	0.02075	0.0044	-0.000512986	0.00571
	760.593	0.7057	0.01193	0.00333	0.00478	0.00105	0.00743
	760.608	0.68985	0.00919	-0.00956	0.00483	0.000784735	0.00772
	760.636	0.70704	0.00706	-0.02477	0.00594	0.00133	0.00635
	760.655	0.68944	0.00617	-0.00338	0.00687	0.00205	0.00501
	760.68	0.71013	0.00613	0.03643	0.00848	0.0024	0.00343
	760.706	0.69798	0.00482	0.05472	0.0052	0.00226	0.00244
	760.727	0.75126	0.00585	0.04267	0.00453	0.00157	0.00242
	760.755	0.62823	0.01062	-0.01188	0.00445	0.00149	0.00516
	760.776	0.6785	0.0088	-0.01091	0.00523	0.000541925	0.00622
	760.798	0.65098	0.00548	0.00475	0.0071	-0.000559106	0.00646
	760.826	0.6768	0.00613	0.0053	0.00473	0.00147	0.00489
	760.849	0.67569	0.00393	-0.01143	0.00828	0.00149	0.00395
	760.871	0.6407	0.00304	-0.00835	0.00397	0.00282	0.0048
	760.898	0.68488	0.00551	-0.000277492	0.00613	0.00249	0.00548
	760.923	0.64582	0.01053	0.00218	0.00699	0.00373	0.00283
	760.954	0.672	0.00778	-0.00139	0.01027	0.000343041	0.000146318
	760.979	0.64	0.00792	-0.00568	0.00823	0.00184	0.000268579
	761.003	0.70202	0.00659	-0.01203	0.00674	0.000774496	0.000858473
	761.035	0.61701	0.00684	-0.01976	0.00719	0.00254	0.00373
	761.058	0.6334	0.00597	-0.02151	0.00851	0.00241	0.006
	761.088	0.59829	0.00757	-0.02138	0.0072	0.00253	0.00709
	761.117	0.6464	0.00707	-0.00816	0.00911	0.00438	0.0041
	761.145	0.60842	0.00474	-0.00161	0.00933	0.00466	-0.0022
	761.176	0.57516	0.0032	0.00015477	0.00585	0.00316	-0.00471
	761.206	0.59543	0.00223	-0.00302	0.00275	0.00451	-0.00107
	761.234	0.61393	0.00332	-0.01373	0.00728	0.00722	0.000366178
	761.263	0.58399	0.00377	-0.00943	0.00622	0.00397	6.38605e-05
	761.294	0.55611	0.00508	-0.03793	0.00419	0.00191	0.000422697
	761.324	0.61804	0.00666	-0.04604	0.00366	0.00242	0.0027
	761.36	0.58953	0.00559	-0.0237	0.00432	0.000968628	0.00101
	761.387	0.55427	0.00458	-0.03089	0.00464	0.00186	-0.000887222
	761.42	0.52882	0.00968	-0.03579	0.00617	0.00145	-0.00183
	761.451	0.53411	0.00666	-0.02368	0.00187	0.00401	-0.00302
	761.482	0.54142	0.00429	-0.02515	0.00658	0.00215	-0.000679969
	761.513	0.53401	0.00214	-0.01134	0.00776	0.00444	-0.00114
	761.548	0.54851	0.00451	-0.00515	0.0075	0.00343	0.000337145
	761.581	0.53312	0.00222	-0.04038	0.00872	0.00506	-0.00384
	761.61	0.56482	0.00256	-0.05746	0.00877	0.00492	-0.007
	761.645	0.55989	0.00481	-0.02606	0.00383	0.00479	-0.0065
	761.677	0.58118	0.00476	-0.03479	0.00263	0.00284	-0.00295
	761.714	0.52892	0.00247	-0.05571	0.00618	0.00149	-0.00123
	761.743	0.52958	0.00391	-0.02343	0.00511	0.00189	-0.00225
	761.779	0.51464	0.00482	-0.0316	0.00538	0.000197169	-0.000713977
	761.809	0.50255	0.00118	0.00179	0.00772	0.00277	-0.00352
	761.842	0.45859	0.00297	-0.04066	0.00571	0.00293	-0.00694
	761.876	0.44474	0.00415	-0.04519	0.00298	0.00296	-0.00478
	761.907	0.47066	0.00222	-0.00358	0.00374	0.00174	-0.000305936
	761.942	0.45846	-0.00247	0.00861	0.00408	0.00385	0.000713738
	761.977	0.47337	-0.00282	0.01928	0.00717	0.00477	-0.00401
	762.006	0.46793	-0.00187	-0.0049	0.00597	0.00371	-0.00455
	762.043	0.52463	-0.0033	-0.01159	0.0044	0.00189	-0.00416
	762.07	0.44994	-0.00283	-0.02344	0.000973174	0.00139	-0.00439
	762.105	0.42258	0.00249	-0.01898	0.000471724	0.00231	-0.00277
	762.136	0.39252	0.00121	0.000920322	0.00486	7.05096e-05	-0.00708
	762.167	0.41558	0.00185	-3.07645e-06	0.00375	0.000912552	-0.00772
	762.203	0.406	0.00248	-0.01545	0.00294	0.00122	-0.00361
	762.228	0.38818	-0.00236	-0.02757	0.00255	0.00183	-0.00283
	762.263	0.41025	-0.00369	-0.0062	0.000417697	0.00101	-0.00141
	762.293	0.42102	-0.00366	-0.0012	0.00374	0.00321	0.00181
	762.32	0.40874	-0.00381	-0.00271	0.00308	0.00429	-0.00291
	762.356	0.39764	-0.00546	-0.000609185	0.00442	0.00275	-0.0045
	762.383	0.40919	-0.00429	0.01396	0.00167	0.00329	-0.00323
	762.413	0.37542	-0.00344	0.01108	0.00157	0.00445	-0.00475
	762.44	0.36798	-0.0008162	0.00385	0.000583913	0.00429	-0.00418
	762.467	0.37848	0.000400199	-0.000602878	0.00128	0.00189	-0.0013
	762.495	0.33282	-0.00197	0.00291	0.00113	0.00286	-0.00122
	762.519	0.36968	-0.000898376	0.00566	0.00133	0.00151	-0.00198
	762.552	0.34193	-0.00183	-0.00454	8.43098e-05	0.0013	-0.00587
	762.574	0.38071	-0.00275	-0.00965	0.000653742	-0.000628624	-0.00713
	762.602	0.35075	-0.00651	0.00184	0.00397	-0.000445972	-0.00708
	762.628	0.36121	-0.0063	0.0066	0.00167	-0.000377957	-0.00695
	762.651	0.339	-0.00954	-0.00953	0.00192	0.000561321	-0.00559
	762.673	0.34575	-0.01123	-0.01617	0.000401312	0.00173	-0.00319
	762.701	0.35832	-0.00902	-0.03983	0.00157	0.00237	-0.00148
	762.728	0.33266	-0.00783	-0.04372	-0.00353	0.00337	-0.00202
	762.753	0.33099	-0.00439	-0.02194	-0.00285	0.00152	-0.00119
	762.776	0.29084	-0.00549	0.0027	0.000166893	0.00139	-0.00425
	762.804	0.31262	-0.00664	0.01439	-0.00205	0.000324819	-0.00667
	762.829	0.26653	-0.00861	0.00799	-0.00185	0.00147	-0.00673
	762.857	0.31979	-0.0086	0.000398357	0.00189	0.000232529	-0.00524
	762.882	0.28573	-0.01073	-0.00145	-0.00213	-0.0012	-0.00516
	762.905	0.29637	-0.00824	0.00215	-0.000242458	-0.000559763	-0.00878
	762.931	0.31669	-0.00831	-0.00938	-0.000184434	0.00091214	-0.005
	762.954	0.32516	-0.00636	-0.02029	-0.000233776	0.00196	-0.00171
	762.981	0.32811	-0.00934	-0.03296	-0.00156	0.00128	-0.000580918
	763.007	0.31018	-0.00662	-0.03341	-0.000992654	0.00102	-0.00595
	763.033	0.36488	-0.0076	-0.02197	-0.00374	0.000867034	-0.00423
	763.061	0.2936	-0.00563	-0.00196	-0.00222	-2.25541e-05	-0.00128
	763.085	0.32633	-0.00477	0.01489	-0.00286	-0.000144425	-0.00106
	763.114	0.25718	-0.00493	0.03541	-0.00241	0.000422999	-0.00683
	763.139	0.26177	-0.00472	0.03916	0.0012	0.000482369	-0.00816
	763.167	0.2052	-0.00601	0.02826	-0.00404	-8.8425e-05	-0.00487
	763.2	0.25133	-0.00814	-0.01468	0.000539207	0.000743304	-0.00361
	763.225	0.23057	-0.00748	-0.04181	-0.00152	0.00201	-0.00466
	763.257	0.28355	-0.00836	-0.03673	-0.00116	0.00216	-0.00364
	763.283	0.28576	-0.00762	-0.02155	-0.00256	0.00179	-0.000347809
	763.312	0.26658	-0.00876	-0.01841	-0.00318	0.0016	0.00209
	763.343	0.27037	-0.00849	-0.00731	-0.00536	0.00163	-0.00061813
	763.372	0.22628	-0.0065	-0.00238	-0.00102	0.00153	0.0003093
	763.404	0.261	-0.01041	0.00324	-0.00381	0.0011	0.000362322
	763.438	0.19417	-0.00543	-0.02033	-0.00518	0.00124	-0.0051
	763.465	0.24602	-0.0073	-0.05253	-0.00414	0.000881347	-0.0094
	763.494	0.20765	-0.00591	-0.04301	-0.00192	0.00194	-0.00332
	763.526	0.22968	-0.01153	-0.02695	-0.00487	0.00255	-0.00269
	763.555	0.1955	-0.01113	-0.03206	-0.0027	0.00382	-0.0049
	763.586	0.20251	-0.01277	-0.02228	-0.0037	0.00264	-0.00582
	763.616	0.22827	-0.01135	-0.02925	-0.00425	0.00208	-0.00131
	763.646	0.19539	-0.00612	-0.05218	-0.00326	0.00272	-0.00353
	763.674	0.20132	-0.00997	-0.00761	-0.00256	0.00152	-0.00992
	763.713	0.14405	-0.00887	-0.02961	-0.00273	-0.00011301	-0.00922
	763.739	0.18414	-0.00867	-0.02472	-0.00261	3.87262e-05	-0.00234
	763.771	0.15767	-0.00837	-0.00751	-0.00524	0.00112	-0.0039
	763.803	0.207	-0.0107	-0.0329	-0.00273	0.00293	-0.00676
	763.831	0.18524	-0.01134	-0.02519	-0.00151	0.00248	-0.00388
	763.86	0.18491	-0.01346	-0.0201	-0.00465	0.00273	-0.00312
	763.892	0.17189	-0.01367	-0.03456	-0.00599	0.0024	-0.00678
	763.925	0.17356	-0.01487	-0.03886	-0.00706	0.000881836	-0.0088
	763.951	0.19742	-0.00944	-0.0278	-0.00491	-4.35168e-05	-0.00711
	763.983	0.09599	-0.01125	-0.04204	-0.00552	0.0002226	-0.00759
	764.011	0.16393	-0.00758	-0.01979	-0.00414	-0.000495475	-0.00789
	764.044	0.10773	-0.00663	0.0135	-0.00497	-0.00165	-0.00567
	764.072	0.15404	-0.00643	-0.00152	-0.00268	-0.000176709	-0.00504
	764.103	0.10516	-0.00715	0.01761	-0.00589	-8.01566e-05	-0.00703
	764.13	0.15658	-0.00245	0.01887	-0.00636	-0.000838216	-0.00838
	764.162	0.10854	-0.00653	-0.00707	-0.00768	-0.000998525	-0.00812
	764.191	0.12272	-0.00285	0.00258	-0.00676	0.00149	-0.00789
	764.215	0.12683	-0.01135	-0.01835	-0.0045	0.000384769	-0.00489
	764.247	0.13989	-0.00326	-0.02478	-0.00661	0.000428891	-0.00321
	764.273	0.13517	-0.01066	-0.01238	-0.00746	-0.00072908	-0.00526
	764.303	0.11235	-0.00933	0.02525	-0.00731	-0.000871357	-0.00183
	764.326	0.15083	-0.00999	0.01389	-0.00578	-0.000781529	-0.00607
	764.358	0.13132	-0.00907	-0.02826	-0.00591	-0.000959784	-0.00933
	764.387	0.15715	-0.00894	-0.02752	-0.00445	0.00108	-0.01004
	764.412	0.11659	-0.00737	-0.0289	-0.006	0.000787137	-0.0074
	764.438	0.12161	-0.00824	-0.03463	-0.00597	0.0021	-0.0057
	764.459	0.0737	-0.00986	0.00119	-0.01021	0.00246	-0.00571
	764.494	0.08219	-0.00741	0.02057	-0.00438	0.00123	-0.00453
	764.516	0.10941	-0.01125	0.01616	-0.00505	0.000673184	-0.00161
	764.549	0.09525	-0.01457	-0.03039	-0.00472	-0.000784698	-0.00715
	764.573	0.08528	-0.01735	-0.0265	-0.00671	-0.00243	-0.00674
	764.602	0.07819	-0.01602	0.01842	-0.00425	-0.00211	-0.00458
	764.627	0.13126	-0.01561	-0.0044	-0.00756	-0.00142	-0.00642
	764.651	0.13823	-0.01411	-0.03541	-0.00558	-0.00181	-0.00794
	764.678	0.07213	-0.00888	-0.01627	-0.0056	-9.22743e-06	-0.00509
	764.698	0.09071	-0.00755	0.01621	-0.0053	-0.000880232	-0.00384
	764.726	0.07391	-0.00992	0.02473	-0.0069	0.0008165	-0.00289
	764.751	0.09342	-0.00987	0.02504	-0.00855	0.000959057	-0.0028
	764.774	0.00576	-0.01043	0.00622	-0.00667	0.00183	-0.00339
	764.796	0.05707	-0.01065	-0.01401	-0.00463	0.00185	-0.00452
	764.823	0.00458	-0.01093	-0.01952	-0.00515	0.00145	-0.0069
	764.846	0.06545	-0.01058	-0.0393	-0.00675	0.00248	-0.00982
	764.871	0.01616	-0.01218	-0.00256	-0.00669	-3.04725e-05	-0.01147
	764.895	0.07355	-0.01399	0.0369	-0.00901	0.000294778	-0.01026
	764.918	0.0449	-0.01277	0.03446	-0.00629	-0.000136147	-0.00733
	764.944	0.04801	-0.01171	0.01736	-0.00659	0.00194	-0.00744
	764.966	0.0602	-0.01096	0.01639	-0.00796	0.000253493	-0.00676
	764.992	0.05018	-0.01038	0.04642	-0.01195	0.000422094	-0.00454
	765.014	0.04358	-0.00814	0.01685	-0.00764	0.00202	-0.00234
	765.043	-0.00631	-0.00633	-0.01846	-0.00764	0.00099709	-0.00261
	765.066	0.0156	-0.00489	-0.00365	-0.00714	0.0013	-0.00579
	765.09	0.00593	-0.00632	0.0054	-0.00736	0.000327131	-0.00906
	765.12	-0.00807	-0.00662	-0.02015	-0.0036	0.0014	-0.00945
	765.143	-0.01089	-0.00997	-0.01965	-0.00396	0.000255095	-0.00584
	765.167	0.01648	-0.01182	0.01817	-0.00518	-0.000562011	-0.00294
	765.193	0.038	-0.00943	0.05618	-0.00507	-0.000310359	-0.0026
	765.217	-0.00632	-0.00931	0.04754	-0.00487	-0.000555039	-0.00393
	765.241	0.03299	-0.01051	-0.03115	-0.00559	-0.00156	-0.00532
	765.269	-0.00646	-0.00891	-0.02725	-0.0029	-0.0015	-0.00526
	765.293	0.01686	-0.00692	0.004	-0.00217	-0.00024709	-0.00554
	765.321	-0.03676	-0.00366	0.00271	-0.00398	0.000565432	-0.0079
	765.348	-0.00483	-0.00408	-0.01389	-0.0024	0.000312568	-0.00713
	765.377	-0.03112	-0.00356	0.01939	-0.00522	-3.79352e-05	-0.00327
	765.407	-0.0225	-0.00357	0.02096	-0.00338	0.000507906	-0.00143
	765.434	-0.02085	-0.00801	0.0157	-0.00464	0.00037874	-0.00376
	765.462	-0.02056	-0.01274	0.01945	-0.00292	-0.000332324	-0.0046
	765.49	0.03414	-0.01432	-0.00521	-0.00568	0.000366524	-0.00393
	765.524	-0.03034	-0.01187	-0.02503	-0.00811	0.00092301	-0.00947
	765.547	0.02055	-0.01217	0.03185	-0.00604	0.000329184	-0.01073
	765.58	-0.00703	-0.01169	0.02029	-0.00428	0.00202	-0.00815
	765.609	0.03706	-0.0091	0.00321	-0.00388	0.0025	-0.00654
	765.643	-0.01849	-0.00967	0.00675	-0.00896	0.00263	-0.00765
	765.672	-0.01186	-0.01229	0.00426	-0.00616	0.00189	-0.00536
	765.701	-0.0717	-0.01044	-0.00256	-0.00455	0.00141	-0.00721
	765.733	-0.0395	-0.01039	0.02236	-0.00475	-0.000284997	-0.01171
	765.76	-0.03848	-0.01462	0.0278	-0.00526	-0.000699798	-0.00675
	765.795	-0.03128	-0.01314	0.00758	-0.00359	-0.00149	-0.00387
	765.826	-0.06477	-0.01264	-0.00355	-0.00689	-0.000875369	-0.00394
	765.857	-0.0488	-0.01141	-0.02817	-0.00451	-0.000204298	-0.00377
	765.889	-0.04898	-0.0108	-0.01107	-0.00577	0.00102	-0.00364
	765.921	-0.03287	-0.01092	-0.00577	-0.0034	0.00164	-0.00214
	765.957	-0.01196	-0.00553	0.01141	-0.00611	0.0015	-0.00422
	765.989	-0.03262	-0.00505	0.01208	-0.00384	0.00243	-0.00876
	766.017	-0.05871	-0.00577	-0.000737956	-0.00476	0.00255	-0.00449
	766.05	-0.03593	-0.00847	-0.0029	-0.00482	0.0012	-0.00208
	766.081	-0.0275	-0.00606	0.00702	-0.00639	2.75803e-05	-0.00484
	766.11	-0.0434	-0.00906	0.01166	-0.00836	-0.000198515	-0.00622
	766.145	-0.12012	-0.01142	0.03321	-0.01042	-0.00104	-0.00477
	766.173	-0.08101	-0.01354	0.0151	-0.00862	-0.00159	-0.00962
	766.205	-0.11283	-0.01143	0.0034	-0.00902	-0.00133	-0.0016
	766.238	-0.06087	-0.01079	0.03031	-0.01054	-0.00195	0.00111
	766.273	-0.11166	-0.00401	0.00125	-0.01124	-0.000723819	-0.00458
	766.304	-0.05814	-0.00906	-0.00643	-0.01211	0.000729351	-0.00535
	766.335	-0.08266	-0.00475	0.01086	-0.01084	0.00121	-0.00516
	766.367	-0.04448	-0.00323	0.01632	-0.01325	0.000521717	-0.00239
	766.402	-0.09105	-0.0036	0.0201	-0.01065	0.00114	0.00123
	766.434	-0.08308	-0.00497	0.03181	-0.01217	0.000949909	-0.00179
	766.463	-0.08844	-0.00839	0.01095	-0.0103	-0.000260556	-0.00364
	766.492	-0.13463	-0.00874	0.00114	-0.0101	-0.00152	-0.00187
	766.522	-0.08166	-0.00874	0.00393	-0.01056	-0.00213	0.000196459
	766.55	-0.16071	-0.01	-0.00889	-0.0065	-0.00298	0.000459928
	766.578	-0.13003	-0.00787	0.01095	-0.00888	-0.0027	0.00165
	766.606	-0.17374	-0.00568	0.01911	-0.00963	-0.00382	0.00164
	766.639	-0.12283	-0.00437	0.00402	-0.00939	-0.00145	-0.00137
	766.664	-0.16992	-0.00863	0.01258	-0.01165	-0.00152	-0.00146
	766.693	-0.12263	-0.00895	0.01742	-0.01049	0.000679738	-0.00205
	766.718	-0.11324	-0.00939	0.00867	-0.00938	-0.00149	-0.0039
	766.747	-0.14921	-0.00921	0.00733	-0.00753	-0.000998894	-0.00347
	766.772	-0.16393	-0.00853	-0.00308	-0.00614	-0.00368	-0.00111
	766.805	-0.17424	-0.00508	-0.01119	-0.01018	-0.00328	-0.00259
	766.827	-0.16706	-0.00595	-0.00496	-0.00904	-0.00433	-0.00262
	766.858	-0.22965	-0.00671	0.00226	-0.00826	-0.00312	-0.000652471
	766.882	-0.19853	-0.00857	0.00328	-0.01177	-0.00444	-0.000557145
	766.908	-0.20561	-0.00756	0.01728	-0.00738	-0.00265	-0.00117
	766.937	-0.15268	-0.00758	0.0212	-0.00829	-0.00242	-0.00391
	766.955	-0.18977	-0.00709	0.01445	-0.00801	-0.00168	-0.00616
	766.984	-0.18615	-0.00567	0.0109	-0.01074	-0.00331	0.000184324
	767.006	-0.1424	-0.00173	0.01334	-0.01122	-0.00274	0.00198
	767.027	-0.16593	-0.00479	0.0085	-0.01149	-0.00281	-0.00142
	767.053	-0.12811	-0.00649	-0.00951	-0.00941	-0.00434	-0.00557
	767.072	-0.13298	-0.00285	-0.01158	-0.0095	-0.00552	-0.00324
	767.097	-0.11893	-0.00604	-0.00332	-0.00957	-0.00589	8.83614e-05
	767.115	-0.19712	-0.00437	0.00735	-0.00848	-0.00588	0.000979648
	767.14	-0.18213	-0.0044	0.01624	-0.00998	-0.00618	-0.00108
	767.166	-0.22012	-0.0052	0.01387	-0.0084	-0.00699	-0.00311
	767.185	-0.15324	-0.00391	0.03494	-0.01297	-0.0059	-0.00167
	767.213	-0.14585	-0.00261	0.05033	-0.01077	-0.00441	0.00115
	767.235	-0.16623	-0.00316	0.02274	-0.009	-0.00359	0.00274
	767.256	-0.16201	-0.00335	-0.01168	-0.01044	-0.00209	0.00234
	767.277	-0.22623	0.000952588	-0.000840788	-0.0062	-0.00296	0.00275
	767.297	-0.17788	0.00103	-0.00289	-0.01087	-0.00351	0.00428
	767.32	-0.23293	-0.00145	-0.00622	-0.0077	-0.00367	0.00444
	767.34	-0.17351	-0.00239	-0.00372	-0.00901	-0.00207	0.00398
	767.367	-0.2312	-0.00116	0.01118	-0.00332	-0.0054	0.00162
	767.39	-0.2398	0.000171423	0.03072	-0.00559	-0.0041	-0.000113674
	767.413	-0.21807	0.00101	0.03996	-0.00536	-0.00362	-0.00121
	767.437	-0.21248	-0.00228	0.02308	-0.00807	-0.00268	-0.000731541
	767.456	-0.19773	-0.000784834	0.00177	-0.00815	-0.00315	0.000165131
	767.48	-0.28586	0.00114	-0.0118	-0.00528	-0.00299	0.000493698
	767.503	-0.16074	0.00192	-0.02652	-0.00409	-0.00303	-0.000945629
	767.528	-0.25036	0.00222	-0.0281	-0.00529	-0.00375	0.00063253
	767.558	-0.19306	-0.00126	-0.00192	-0.00598	-0.00285	0.00293
	767.574	-0.24135	0.00111	0.00199	-0.0045	-0.00163	0.00389
	767.599	-0.15753	-0.000141542	-0.00795	-0.00397	-0.00115	0.0041
	767.621	-0.22638	-0.00194	-0.00374	-0.00592	-0.00141	0.00392
	767.652	-0.20987	-0.00364	-0.0304	-0.00636	-0.00174	0.00619
	767.671	-0.23345	-0.00394	-0.02894	-0.00492	-0.000952091	0.00695
	767.696	-0.23999	-0.00311	-0.0194	-0.00242	3.91212e-05	0.00477
	767.723	-0.23304	-0.000769207	-0.00291	0.00107	0.000242904	0.00114
	767.749	-0.22341	-0.00448	0.00892	-0.00125	-0.00054413	0.000422521
	767.775	-0.19236	-0.000724303	0.00265	-0.00126	-0.00134	0.000148444
	767.8	-0.22134	0.00163	-0.000560979	-0.00325	-0.00323	-0.000544142
	767.824	-0.20898	0.00271	0.000444538	0.000723476	-0.00397	-0.00205
	767.858	-0.22952	0.00137	-0.00331	0.00252	-0.0027	0.000429147
	767.883	-0.21594	-0.00103	0.00334	0.00213	-0.00174	0.00144
	767.915	-0.25122	-0.000964176	-0.01143	0.0014	-0.00114	0.0021
	767.946	-0.24729	-0.00233	-0.00628	-0.00246	-0.000484108	0.00437
	767.973	-0.21128	-0.00227	-0.01534	-0.000206764	0.00112	0.00253
	768.005	-0.23106	-0.00173	0.00917	-0.00123	0.000579513	0.000228974
	768.031	-0.18324	-1.30762e-05	-0.00438	-0.000384236	-1.51129e-05	-0.000540939
	768.059	-0.19324	0.000629922	0.01344	0.00145	-0.00193	-0.00144
	768.088	-0.20467	-0.000688248	0.02039	0.000865234	-0.00178	0.00266
	768.115	-0.23385	0.0018	-0.00939	0.000468604	-0.00264	0.00364
	768.145	-0.25169	0.00279	0.01519	0.00163	-0.00142	0.00506
	768.17	-0.22363	0.00294	-0.00773	0.000671104	-0.00267	0.00596
	768.199	-0.26742	0.00547	0.00255	0.00233	0.000871724	0.00175
	768.229	-0.20665	0.00486	0.0175	-0.000139333	0.0001692	-0.000451214
	768.258	-0.26839	0.00416	0.000261282	0.0026	0.000332425	-0.00394
	768.288	-0.19001	-0.000380809	0.00139	0.0025	-8.91673e-05	-0.00274
	768.311	-0.28085	-0.000773648	-0.03426	0.00325	-0.00135	0.00145
	768.343	-0.1881	-0.00104	-0.01312	0.000549616	-0.00158	0.00382
	768.367	-0.24703	-0.00104	0.00367	0.000559729	-0.000816096	0.00342
	768.396	-0.17084	0.000115867	0.0201	0.00265	-0.00125	-0.00217
	768.422	-0.23896	0.00182	0.00531	0.000961155	-0.00116	-0.00113
	768.451	-0.22366	0.00302	0.00711	0.00285	-0.000761877	0.00168
	768.477	-0.23503	0.00343	0.02706	-0.00129	-4.87939e-05	0.00102
	768.502	-0.20838	0.00609	0.01136	0.00129	0.000200183	0.0022
	768.532	-0.21678	0.00936	0.00282	0.00239	0.00111	0.00281
	768.553	-0.26496	0.00828	0.0115	0.00302	0.00142	0.00308
	768.58	-0.19772	0.00631	0.00206	0.000420417	0.00114	0.00428
	768.61	-0.23594	0.00816	-0.01247	0.00284	0.000439206	0.0081
	768.638	-0.21138	0.00924	0.01135	0.00618	-0.000935988	0.00791
	768.662	-0.23772	0.00772	0.00422	0.00513	-0.00179	0.00605
	768.69	-0.22075	0.00679	0.02294	0.00311	-0.00236	0.00297
	768.718	-0.23732	0.00609	0.02239	0.00366	-0.00222	0.00204
	768.746	-0.1843	0.00357	0.02543	0.00139	-0.00153	0.00375
	768.775	-0.18751	0.00722	0.01341	0.00631	-0.000790231	0.00055295
	768.806	-0.17458	0.00936	0.01825	0.00871	-0.000970684	0.000432859
	768.831	-0.17731	0.00891	0.02141	0.00851	-0.00014942	0.00718
	768.854	-0.14364	0.01163	0.02566	0.00701	0.000385677	0.00629
	768.884	-0.19624	0.01428	0.02801	0.00423	0.00032754	0.00433
	768.905	-0.20955	0.01006	-8.41608e-05	0.00251	-0.000192762	0.0063
	768.934	-0.22948	0.00768	3.16601e-05	0.00458	-0.000747832	0.00666
	768.957	-0.23036	0.00766	-0.00632	0.00553	-0.00125	0.00495
	768.983	-0.21344	0.00464	-0.0148	0.00892	-0.00151	0.00361
	769.009	-0.1975	0.0025	-0.01409	0.00671	-1.08078e-05	0.00247
	769.034	-0.24122	0.0075	-0.00212	0.00795	-0.000131279	0.00191
	769.063	-0.22748	0.00993	0.01883	0.00648	0.000117443	0.00255
	769.089	-0.24989	0.00829	0.01591	0.00953	0.000829592	0.00434
	769.114	-0.23049	0.01224	0.0168	0.01183	0.00107	0.00382
	769.141	-0.29846	0.01567	0.01135	0.00901	-0.000697545	0.00118
	769.17	-0.21565	0.01581	-0.00756	0.00708	-0.00176	0.00395
	769.193	-0.25165	0.01295	-0.01439	0.00833	-0.00146	0.0073
	769.218	-0.23197	0.01623	-0.0194	0.01148	-0.000795599	0.00619
	769.242	-0.22475	0.01497	-0.01481	0.00939	-2.81894e-05	0.00362
	769.268	-0.20086	0.01474	-0.00387	0.01184	0.00154	0.00538
	769.29	-0.1985	0.01393	0.0045	0.01029	0.0018	0.0077
	769.315	-0.1877	0.01384	0.00602	0.00922	0.00121	0.00942
	769.339	-0.17036	0.01115	0.00405	0.01165	0.0018	0.00874
	769.365	-0.19234	0.00985	0.009	0.01256	0.00148	0.00684
	769.392	-0.19925	0.01171	-0.01195	0.0097	0.00153	0.00643
	769.42	-0.18254	0.01441	-0.03351	0.0109	0.00127	0.00628
	769.45	-0.21612	0.01573	-0.0298	0.01153	-0.000106176	0.00209
	769.475	-0.21783	0.01566	-0.0307	0.01301	-0.000459155	0.00586
	769.503	-0.25379	0.01968	-0.03159	0.01314	0.00107	0.00955
	769.526	-0.19994	0.02155	-0.00621	0.01518	0.00311	0.00946
	769.556	-0.26857	0.01802	0.00819	0.01479	0.00475	0.0093
	769.582	-0.21406	0.01611	0.00711	0.01496	0.00504	0.0088
	769.61	-0.25901	0.01566	0.00519	0.01303	0.00502	0.00777
	769.642	-0.1882	0.016	0.01765	0.01699	0.00325	0.0076
	769.671	-0.18035	0.01355	0.0041	0.01618	0.00363	0.00892
	769.7	-0.16632	0.02011	-0.01507	0.01738	0.00276	0.0103
	769.725	-0.19559	0.02116	-0.02505	0.01644	0.00442	0.0105
	769.757	-0.2204	0.02158	-0.00788	0.01588	0.00437	0.01088
	769.786	-0.18958	0.02322	0.000134429	0.0165	0.00498	0.01146
	769.811	-0.19469	0.02493	-0.00421	0.01805	0.00525	0.01235
	769.84	-0.19339	0.02498	0.0175	0.01621	0.00549	0.00918
	769.871	-0.22898	0.02221	0.02132	0.01913	0.00568	0.00813
	769.9	-0.2195	0.01993	0.02147	0.01549	0.00426	0.00896
	769.928	-0.18723	0.0205	0.00504	0.01705	0.00412	0.01139
	769.959	-0.09436	0.01977	-0.00467	0.01845	0.0047	0.00747
	769.994	-0.03986	0.01961	-0.00946	0.01823	0.00549	0.00865
	770.023	-0.16178	0.02209	-0.02748	0.0173	0.00619	0.01136
	770.056	-0.10916	0.02217	-0.00386	0.01811	0.0068	0.01095
	770.083	-0.19572	0.01963	-0.01061	0.01758	0.00618	0.00747
	770.113	-0.14457	0.02043	-0.0145	0.01807	0.00625	0.01045
	770.146	-0.18313	0.02315	-0.0024	0.01923	0.00797	0.00995
	770.175	-0.13535	0.0233	-0.02371	0.02108	0.00866	0.00486
	770.208	-0.15149	0.02303	-0.03442	0.01733	0.00946	0.00566
	770.235	-0.17117	0.02245	-0.00858	0.01961	0.00776	0.0087
	770.27	-0.19834	0.02236	0.000537711	0.02164	0.00494	0.0136
	770.301	-0.19827	0.02348	-0.00488	0.02604	0.00465	0.01093
	770.334	-0.15832	0.02731	0.00162	0.02478	0.00559	0.00993
	770.363	-0.22803	0.02737	-0.000143763	0.02266	0.00565	0.0054
	770.392	-0.21067	0.02913	-0.02054	0.01892	0.00616	0.00811
	770.424	-0.22793	0.02966	-0.02519	0.0217	0.0069	0.01422
	770.455	-0.18873	0.02836	-0.00914	0.02669	0.00827	0.012
	770.489	-0.19247	0.02927	-0.00145	0.02771	0.00836	0.00857
	770.518	-0.18716	0.03217	-0.00456	0.02693	0.00725	0.00918
	770.551	-0.16869	0.03087	-0.036	0.02613	0.00782	0.01413
	770.58	-0.18075	0.02827	-0.02029	0.0239	0.00702	0.00944
	770.612	-0.17231	0.02839	-0.02643	0.02549	0.00634	0.01416
	770.639	-0.21196	0.0285	-0.03227	0.02527	0.00636	0.0158
	770.676	-0.20693	0.03148	-0.00946	0.02631	0.00684	0.01307
	770.696	-0.22475	0.03391	0.00633	0.02579	0.0068	0.01281
	770.73	-0.21336	0.03394	0.01077	0.02793	0.00645	0.01313
	770.757	-0.18452	0.03723	-0.01858	0.0252	0.00676	0.01085
	770.787	-0.17476	0.03789	-0.02609	0.02734	0.00753	0.01425
	770.813	-0.15723	0.03442	-0.01111	0.02524	0.00873	0.01914
	770.838	-0.17747	0.03409	-0.01227	0.02762	0.00921	0.01727
	770.868	-0.16207	0.03262	-0.02136	0.02336	0.00937	0.01317
	770.901	-0.19395	0.03404	-0.01655	0.02659	0.00901	0.00968
	770.922	-0.14724	0.03312	-0.01332	0.02738	0.00892	0.01572
	770.955	-0.24788	0.03492	0.00168	0.0264	0.00904	0.01268
	770.979	-0.21789	0.03632	0.02255	0.02895	0.0078	0.01496
	771.003	-0.2716	0.03597	0.03822	0.02669	0.00671	0.02122
	771.03	-0.1985	0.04066	-0.000156764	0.02699	0.00729	0.02287
	771.055	-0.2031	0.04051	-0.02189	0.02833	0.00922	0.02025
	771.077	-0.17032	0.0407	-0.02536	0.03126	0.00936	0.01792
	771.102	-0.20405	0.0471	-0.01971	0.02669	0.01046	0.01841
	771.121	-0.16922	0.04191	-0.01514	0.02866	0.01117	0.02164
	771.142	-0.17783	0.04247	-0.03715	0.02529	0.01022	0.02334
	771.163	-0.14562	0.04166	-0.02763	0.02801	0.01102	0.02287
	771.188	-0.20027	0.04137	-0.00557	0.03219	0.01142	0.01672
	771.207	-0.23308	0.04436	0.01453	0.03171	0.01334	0.01643
	771.229	-0.20709	0.04309	-0.00658	0.03011	0.01256	0.0179
	771.252	-0.17748	0.04456	-0.02451	0.02906	0.01071	0.02197
	771.269	-0.19096	0.04654	-0.03658	0.03162	0.0076	0.01928
	771.298	-0.19075	0.04861	-0.02901	0.03373	0.01004	0.01961
	771.318	-0.19145	0.04645	-0.02437	0.03542	0.01181	0.02193
	771.341	-0.17931	0.04974	-0.01848	0.03159	0.01271	0.02382
	771.361	-0.2055	0.04965	-0.01243	0.03417	0.01353	0.02302
	771.38	-0.17264	0.05138	-0.01026	0.03392	0.01396	0.02139
	771.406	-0.15246	0.05663	-0.00542	0.03855	0.01429	0.01913
	771.419	-0.17951	0.05368	-0.00145	0.03764	0.01362	0.01908
	771.444	-0.19315	0.05024	0.01183	0.035	0.01438	0.02077
	771.464	-0.1619	0.05374	0.01529	0.03713	0.01341	0.02185
	771.489	-0.16782	0.04955	0.01246	0.03914	0.01353	0.02157
	771.507	-0.13494	0.04841	0.01473	0.03961	0.01358	0.02052
	771.527	-0.13873	0.05134	0.01007	0.04108	0.01419	0.02136
	771.55	-0.13905	0.04778	-0.00449	0.03999	0.01394	0.02362
	771.57	-0.12245	0.04794	-0.02115	0.0405	0.01374	0.02651
	771.593	-0.12354	0.05179	-0.03747	0.03908	0.01392	0.02811
	771.614	-0.09908	0.05093	-0.03521	0.04131	0.01437	0.02834
	771.636	-0.13598	0.05069	-0.01142	0.04275	0.01542	0.02742
	771.66	-0.13072	0.05109	0.00448	0.04112	0.01759	0.02717
	771.687	-0.10749	0.05578	-0.01117	0.04094	0.01727	0.02702
	771.707	-0.13142	0.057	-0.01412	0.04095	0.01752	0.02679
	771.737	-0.13756	0.05883	-0.02506	0.04444	0.01615	0.02795
	771.757	-0.1494	0.06174	-0.02143	0.04313	0.0163	0.02907
	771.788	-0.10152	0.05659	-0.01149	0.04118	0.01731	0.03135
	771.814	-0.13271	0.05837	0.00687	0.04103	0.01694	0.03338
	771.841	-0.09822	0.05903	-0.00341	0.04316	0.01732	0.0336
	771.869	-0.13535	0.05871	-0.01719	0.04358	0.01758	0.03353
	771.892	-0.13446	0.05845	-0.02667	0.04142	0.01778	0.03417
	771.927	-0.12733	0.05925	-0.01967	0.04584	0.01839	0.03394
	771.948	-0.13198	0.0593	-0.00653	0.04486	0.01872	0.03359
	771.98	-0.10346	0.06173	-0.0331	0.04921	0.02014	0.03501
	772.012	-0.0843	0.06047	0.01685	0.04599	0.01965	0.03709
	772.043	-0.0296	0.06352	0.01468	0.04686	0.01883	0.03498
	772.076	-0.07557	0.06694	-0.01334	0.05114	0.01983	0.03246
	772.107	-0.05455	0.06648	-0.01734	0.04684	0.01959	0.03435
	772.137	-0.09026	0.06632	-0.01151	0.04734	0.01933	0.03566
	772.171	-0.08777	0.06888	-0.0136	0.05082	0.01873	0.03623
	772.205	-0.09005	0.07043	0.02205	0.04637	0.02003	0.04028
	772.233	-0.1125	0.06725	0.0171	0.05115	0.02224	0.04252
	772.266	-0.11271	0.06511	0.01984	0.05122	0.02341	0.04198
	772.298	-0.11061	0.06646	-0.000335458	0.0515	0.02288	0.03766
	772.329	-0.0926	0.06376	-0.01187	0.04938	0.02173	0.03487
	772.362	-0.05572	0.06698	-0.00497	0.05053	0.02161	0.04024
	772.396	-0.08416	0.07054	-0.01231	0.04862	0.02219	0.04446
	772.429	-0.05363	0.07602	0.00564	0.05199	0.0224	0.04513
	772.461	-0.02206	0.07529	0.000681176	0.05032	0.02248	0.04487
	772.496	-0.02568	0.07657	-0.01531	0.04854	0.02223	0.04319
	772.525	-0.08492	0.07592	-0.00103	0.05437	0.02172	0.04549
	772.563	-0.05876	0.07958	0.01207	0.05261	0.02371	0.04434
	772.595	-0.08687	0.07853	0.02138	0.05451	0.02347	0.04827
	772.631	-0.05679	0.07747	0.03163	0.05455	0.02466	0.04643
	772.661	-0.07661	0.07593	0.0153	0.05386	0.02513	0.05118
	772.694	-0.05845	0.07735	0.01217	0.05496	0.02492	0.05103
	772.725	-0.09034	0.07839	0.02029	0.05538	0.02501	0.04863
	772.755	-0.04208	0.08135	0.01014	0.05258	0.02405	0.05024
	772.788	-0.03567	0.08341	0.00516	0.0533	0.02409	0.05093
	772.816	0.01133	0.08555	0.00591	0.05467	0.02392	0.05761
	772.851	-0.05293	0.08708	0.00366	0.05723	0.02553	0.05574
	772.881	-0.05327	0.08663	0.0217	0.05863	0.02788	0.05814
	772.911	-0.07605	0.08679	-0.0022	0.05783	0.02892	0.05231
	772.944	-0.07603	0.08607	-0.00124	0.05598	0.02947	0.05464
	772.971	-0.11754	0.08557	-0.0037	0.05605	0.02972	0.06159
	773.003	-0.09105	0.08889	-0.00366	0.0573	0.02985	0.06053
	773.036	-0.09594	0.09484	0.00513	0.05804	0.02896	0.05872
	773.061	-0.082	0.1022	0.00881	0.06115	0.02865	0.06107
	773.094	-0.07494	0.10533	0.02621	0.05991	0.02857	0.05928
	773.12	-0.04813	0.10603	0.03404	0.06218	0.02862	0.06169
	773.151	-0.02428	0.10315	0.03287	0.05997	0.02922	0.06399
	773.176	0.0024	0.10597	0.03177	0.0607	0.02945	0.06643
	773.199	-0.00453	0.10824	0.03433	0.06298	0.03021	0.06831
	773.227	0.04253	0.10917	0.04432	0.06293	0.02993	0.07105
	773.247	-0.02072	0.11158	0.04026	0.06292	0.03166	0.07159
	773.277	0.00533	0.11172	0.01997	0.06398	0.03292	0.07088
	773.299	-0.04352	0.11588	-0.00652	0.06437	0.03345	0.07133
	773.327	-0.02109	0.11786	-0.00918	0.06964	0.03397	0.07277
	773.355	-0.04158	0.12281	0.00161	0.06509	0.03395	0.07391
	773.374	-0.03319	0.11891	0.00466	0.06807	0.03418	0.07458
	773.398	-0.08178	0.12217	0.00775	0.06829	0.03434	0.07494
	773.421	-0.02847	0.12078	0.03076	0.06929	0.03451	0.07463
	773.444	-0.00519	0.12337	0.04718	0.06942	0.03584	0.07467
	773.468	0.04208	0.12351	0.05252	0.07208	0.03704	0.07577
	773.488	0.01928	0.12758	0.0422	0.06826	0.03701	0.07783
	773.515	-0.01595	0.13279	0.00945	0.07294	0.03789	0.08044
	773.533	0.01618	0.13	-0.00508	0.07285	0.03861	0.08141
	773.555	-0.02564	0.13155	-0.01432	0.07221	0.03935	0.08172
	773.578	-0.03627	0.13595	0.00425	0.07162	0.03987	0.08311
	773.596	-0.03124	0.13771	0.00987	0.0727	0.04092	0.08335
	773.62	0.01488	0.13634	0.01217	0.07527	0.04097	0.08323
	773.641	-0.04205	0.13737	0.00962	0.07705	0.03992	0.0828
	773.667	-0.03796	0.1381	3.14364e-05	0.07795	0.04051	0.07935
	773.69	0.00451	0.14102	0.00273	0.07888	0.04187	0.08212
	773.707	0.04613	0.14201	0.01451	0.07745	0.04241	0.08548
	773.733	0.01577	0.14386	0.04654	0.07925	0.04353	0.08668
	773.754	0.01895	0.14619	0.03166	0.08458	0.04575	0.08732
	773.779	0.04118	0.14765	-0.00143	0.08471	0.04663	0.08949
	773.801	0.02821	0.15396	-0.01383	0.08052	0.04712	0.09313
	773.823	0.03168	0.15478	0.0128	0.08357	0.04794	0.09468
	773.853	0.04249	0.15516	0.01138	0.08389	0.0489	0.0928
	773.872	0.04015	0.15771	0.01804	0.08649	0.04705	0.09157
	773.9	0.06523	0.16114	0.01888	0.08635	0.04826	0.09445
	773.917	0.07316	0.15915	0.0286	0.08835	0.04875	0.09412
	773.942	0.05821	0.16055	0.02982	0.08792	0.05163	0.0932
	773.962	0.00346	0.15995	0.02894	0.08689	0.05219	0.0923
	773.989	0.02623	0.16219	0.0297	0.08449	0.05397	0.09455
	774.012	0.03216	0.16564	0.02662	0.08681	0.05417	0.0978
	774.035	0.05005	0.16666	-0.00186	0.08548	0.0534	0.10041
	774.063	-0.01642	0.16872	0.0074	0.08541	0.0559	0.0995
	774.084	0.06928	0.16938	0.04552	0.09236	0.05655	0.09575
	774.112	0.07116	0.17118	0.0523	0.09144	0.05801	0.09556
	774.14	0.09431	0.17416	0.05062	0.09004	0.05916	0.10034
	774.167	0.04193	0.17756	0.05598	0.09238	0.0596	0.10449
	774.194	0.08424	0.18058	0.04494	0.09346	0.05972	0.10471
	774.218	0.04719	0.18113	0.05031	0.09368	0.06077	0.10305
	774.242	0.06895	0.18014	0.06151	0.09571	0.06215	0.1068
	774.27	0.06649	0.18411	0.06261	0.09694	0.06503	0.10756
	774.295	0.03581	0.18556	0.0559	0.0961	0.06619	0.10629
	774.323	0.06756	0.18851	0.03949	0.09854	0.0666	0.10466
	774.349	0.04612	0.18915	0.0643	0.10103	0.06746	0.1037
	774.372	0.07659	0.19015	0.06882	0.10204	0.0676	0.10896
	774.399	0.0691	0.19703	0.07194	0.10271	0.06788	0.11085
	774.426	0.08759	0.19856	0.10886	0.10269	0.06999	0.1148
	774.451	0.0818	0.20461	0.11208	0.1023	0.07146	0.11832
	774.476	0.07566	0.20625	0.104	0.10104	0.07312	0.11933
	774.498	0.11921	0.20775	0.07517	0.10437	0.0741	0.11776
	774.524	0.04753	0.20867	0.09069	0.10201	0.07657	0.11559
	774.548	0.12197	0.20999	0.09254	0.10601	0.07776	0.11742
	774.574	0.06964	0.21308	0.10235	0.10494	0.07763	0.11878
	774.602	0.11812	0.21409	0.10409	0.10716	0.07772	0.12074
	774.63	0.08321	0.21696	0.08758	0.10759	0.07905	0.12161
	774.66	0.15789	0.22279	0.12091	0.10875	0.08042	0.12243
	774.685	0.13791	0.22706	0.12836	0.11103	0.0794	0.12089
	774.712	0.11631	0.23076	0.12624	0.11138	0.08071	0.12602
	774.74	0.13888	0.23624	0.13429	0.11029	0.08324	0.12929
	774.765	0.15366	0.24051	0.1136	0.10898	0.08413	0.13142
	774.795	0.13084	0.2425	0.09156	0.11126	0.08693	0.13216
	774.82	0.08971	0.24468	0.11077	0.11654	0.08915	0.1326
	774.847	0.19775	0.24673	0.13507	0.11747	0.09347	0.13501
	774.874	0.14295	0.24982	0.13793	0.11947	0.09498	0.13395
	774.901	0.15573	0.25374	0.11805	0.11996	0.09538	0.13921
	774.926	0.16282	0.25776	0.13136	0.11722	0.09609	0.1425
	774.95	0.22731	0.26204	0.14493	0.11939	0.09895	0.14217
	774.974	0.2125	0.26525	0.15628	0.12389	0.09924	0.14502
	775	0.22669	0.27195	0.16736	0.12669	0.09868	0.14745
	775.029	0.22095	0.28209	0.14327	0.125	0.10232	0.14663
	775.054	0.15801	0.28987	0.14652	0.12717	0.10387	0.14858
	775.074	0.18701	0.2886	0.17153	0.12628	0.10615	0.15092
	775.093	0.13561	0.29586	0.17916	0.12612	0.10726	0.15341
	775.12	0.20699	0.30406	0.18725	0.12954	0.10939	0.15668
	775.138	0.14747	0.30902	0.20212	0.13041	0.11001	0.15852
	775.162	0.17414	0.30585	0.18944	0.13313	0.11165	0.15979
	775.187	0.16291	0.31099	0.16195	0.13511	0.11366	0.15797
	775.206	0.18434	0.31487	0.15152	0.13593	0.115	0.15923
	775.23	0.19062	0.32498	0.20425	0.1351	0.11773	0.16858
	775.253	0.20442	0.3284	0.23606	0.13692	0.11936	0.16872
	775.274	0.24452	0.33409	0.23037	0.14037	0.12063	0.16653
	775.293	0.19791	0.34019	0.19573	0.14107	0.12175	0.17062
	775.319	0.28347	0.34965	0.19053	0.14566	0.12354	0.17318
	775.342	0.21503	0.35903	0.2031	0.14477	0.12384	0.17438
	775.366	0.23694	0.36678	0.22559	0.14506	0.12648	0.17736
	775.389	0.20565	0.37499	0.23915	0.14831	0.13174	0.17783
	775.413	0.27474	0.38097	0.20812	0.15166	0.13466	0.18134
	775.433	0.26747	0.3844	0.21335	0.1531	0.13505	0.18345
	775.451	0.29947	0.38806	0.22836	0.15468	0.13762	0.18413
	775.476	0.30063	0.39406	0.2618	0.15316	0.14029	0.18709
	775.495	0.291	0.40035	0.24215	0.15375	0.14345	0.18937
	775.515	0.29352	0.40772	0.22393	0.15743	0.14507	0.19134
	775.539	0.27891	0.41657	0.20593	0.16319	0.14626	0.1947
	775.562	0.32896	0.42636	0.24056	0.1624	0.1486	0.19728
	775.582	0.2823	0.43341	0.25119	0.16892	0.15178	0.19739
	775.607	0.32924	0.44367	0.23222	0.16845	0.15505	0.19837
	775.628	0.34909	0.45239	0.20044	0.16903	0.15629	0.20242
	775.653	0.33629	0.46488	0.2552	0.17383	0.15821	0.20576
	775.682	0.37996	0.4719	0.28165	0.17867	0.16012	0.20875
	775.708	0.37385	0.47996	0.28108	0.17717	0.16437	0.21228
	775.728	0.41795	0.48711	0.26967	0.17873	0.16921	0.21546
	775.754	0.38678	0.49937	0.2403	0.18494	0.17125	0.21605
	775.779	0.38962	0.51215	0.22313	0.18653	0.17373	0.22102
	775.805	0.34362	0.5247	0.23376	0.18604	0.17264	0.22078
	775.827	0.36568	0.53674	0.26328	0.18895	0.17627	0.22447
	775.852	0.39488	0.54877	0.27486	0.19019	0.18011	0.22851
	775.881	0.41403	0.56756	0.29281	0.1973	0.18425	0.23452
	775.908	0.47786	0.57831	0.29833	0.19508	0.18725	0.23756
	775.931	0.4532	0.59229	0.28088	0.19999	0.19112	0.24046
	775.956	0.48645	0.60651	0.26502	0.2068	0.19518	0.24457
	775.985	0.4848	0.62355	0.28079	0.21312	0.19928	0.24816
	776.008	0.50466	0.63659	0.30422	0.21264	0.20233	0.24888
	776.039	0.46111	0.65418	0.31859	0.21638	0.2063	0.25049
	776.064	0.49142	0.6717	0.33578	0.2206	0.21001	0.25652
	776.098	0.48596	0.69575	0.35636	0.22421	0.21155	0.26286
	776.125	0.46671	0.71552	0.34682	0.22724	0.2166	0.26857
	776.156	0.53185	0.74743	0.35979	0.23412	0.21934	0.27517
	776.187	0.51541	0.77509	0.38477	0.24226	0.22773	0.27676
	776.213	0.55663	0.79562	0.38479	0.24645	0.23216	0.27893
	776.242	0.53452	0.82329	0.36523	0.24562	0.23825	0.2839
	776.271	0.57157	0.84841	0.38185	0.25649	0.24302	0.29068
	776.303	0.6054	0.8825	0.39372	0.25963	0.24934	0.30074
	776.332	0.62106	0.90872	0.43608	0.26211	0.25226	0.30689
	776.359	0.57737	0.94863	0.484	0.26735	0.25606	0.31188
	776.389	0.60446	0.9808	0.47134	0.27689	0.26171	0.31223
	776.419	0.61266	1.02424	0.48336	0.28899	0.26528	0.32127
	776.451	0.63436	1.08119	0.49232	0.29204	0.27271	0.33203
	776.483	0.64177	1.12952	0.51603	0.29822	0.28225	0.34074
	776.508	0.68336	1.18175	0.5293	0.30591	0.28753	0.34823
	776.542	0.69591	1.23631	0.57232	0.31678	0.29564	0.35817
	776.568	0.75371	1.29966	0.61114	0.32428	0.30161	0.36795
	776.597	0.74702	1.35324	0.61732	0.33395	0.31031	0.37108
	776.625	0.74755	1.44008	0.63503	0.34621	0.31768	0.38091
	776.652	0.72933	1.50169	0.6502	0.35504	0.32565	0.39366
	776.686	0.76475	1.6332	0.7078	0.36616	0.33643	0.40923
	776.707	0.7589	1.7096	0.70695	0.37286	0.34434	0.41845
	776.741	0.85538	1.86321	0.72332	0.39845	0.35519	0.43178
	776.767	0.81141	2.00593	0.75662	0.40631	0.36072	0.4519
	776.798	0.92878	2.14474	0.81363	0.42787	0.37223	0.46716
	776.822	0.87224	2.32522	0.85255	0.44349	0.3809	0.48014
	776.849	0.977	2.5138	0.90484	0.46501	0.39128	0.49861
	776.878	0.9468	2.82712	0.93919	0.48736	0.40386	0.51584
	776.902	1.08881	3.06729	0.94599	0.50707	0.41708	0.53536
	776.932	1.06263	3.50642	1.00433	0.54597	0.43163	0.5663
	776.961	1.16739	3.99666	1.08561	0.59178	0.45058	0.58666
	776.985	1.21728	4.44193	1.08499	0.61803	0.46568	0.62177
	777.011	1.32511	5.09024	1.15396	0.66516	0.48464	0.64838
	777.039	1.378	5.72846	1.24237	0.72617	0.50826	0.69101
	777.062	1.47321	6.53358	1.31392	0.7902	0.52296	0.724
	777.086	1.53771	7.14646	1.31305	0.8499	0.5416	0.76463
	777.113	1.60204	8.07946	1.41603	0.95744	0.56762	0.8132
	777.143	1.75773	8.93513	1.52341	1.08121	0.60904	0.86463
	777.163	2.0198	9.3433	1.57924	1.20173	0.62624	0.89952
	777.185	2.14758	9.65487	1.63353	1.33836	0.65552	0.93333
	777.211	2.3813	9.78694	1.72182	1.54143	0.69563	0.97293
	777.232	2.57094	9.60084	1.82426	1.71726	0.72695	1.01264
	777.257	2.91343	9.22413	1.90985	1.97504	0.77	1.05004
	777.279	3.05661	8.64379	2.01694	2.18503	0.80739	1.07668
	777.305	3.41987	7.98461	2.15704	2.40441	0.85427	1.12265
	777.325	3.62488	7.42964	2.25707	2.55185	0.88616	1.14508
	777.343	3.90684	6.88256	2.33675	2.645	0.91524	1.18603
	777.374	4.04163	6.20144	2.52349	2.70399	0.96159	1.24686
	777.393	4.2994	5.71734	2.58152	2.67455	0.9969	1.3001
	777.414	4.35276	5.38224	2.67183	2.59131	1.03014	1.35749
	777.44	4.44413	4.93481	2.83287	2.45305	1.08651	1.4317
	777.459	4.50164	4.78343	2.98275	2.32016	1.13295	1.51588
	777.48	4.51197	4.58601	3.16084	2.18943	1.20835	1.61659
	777.503	4.5259	4.41928	3.33969	2.06849	1.27022	1.72378
	777.525	4.52202	4.32709	3.59717	1.99532	1.36505	1.82687
	777.548	4.59873	4.24926	3.85782	1.94237	1.4626	1.91812
	777.57	4.57073	4.24107	4.07016	1.93525	1.58328	2.05151
	777.597	4.69641	4.28157	4.43698	1.95481	1.71307	2.17907
	777.614	4.74659	4.34261	4.63008	1.99052	1.84566	2.25695
	777.64	4.87039	4.46459	5.04628	2.07473	2.0299	2.44564
	777.663	4.98154	4.57679	5.45762	2.17137	2.247	2.56457
	777.682	5.15627	4.76378	5.74121	2.27583	2.37192	2.69158
	777.71	5.36036	4.98724	6.54767	2.45693	2.70017	2.86292
	777.731	5.61741	5.20715	6.93008	2.59186	2.88796	2.97665
	777.752	5.92291	5.51552	7.50863	2.7331	3.16541	3.10571
	777.779	6.13474	5.7991	8.32084	2.92548	3.40811	3.24821
	777.803	6.48259	6.2441	8.7621	3.14404	3.7316	3.35821
	777.824	6.69072	6.594	9.21439	3.35959	3.8992	3.46074
	777.85	7.01799	6.95155	9.6902	3.57777	4.13787	3.52712
	777.873	7.11318	7.50476	10.0452	3.74772	4.28931	3.59637
	777.903	7.37405	7.89858	10.2697	3.99185	4.48319	3.65234
	777.925	7.49681	8.31657	10.3746	4.1472	4.54941	3.67008
	777.954	7.74658	8.83811	10.4566	4.32584	4.63624	3.69888
	777.978	7.99064	9.22541	10.3575	4.4811	4.65906	3.71421
	778.007	8.12114	9.66767	10.2353	4.626	4.69106	3.71911
	778.034	8.40887	9.97287	10.0854	4.74231	4.72102	3.72645
	778.063	8.56278	10.3206	10.009	4.86295	4.78262	3.75243
	778.091	8.98909	10.4768	10.1611	4.96227	4.85013	3.79646
	778.118	9.20447	10.6685	10.4701	5.05925	4.9981	3.86929
	778.15	9.79007	10.763	11.1397	5.22901	5.17897	4.00637
	778.178	10.0974	10.8525	11.7732	5.36967	5.51608	4.11717
	778.205	10.6306	10.9151	12.6786	5.53638	5.79264	4.34271
	778.236	10.9877	11.0148	13.8221	5.76257	6.25067	4.5398
	778.264	11.4909	11.1387	14.7451	5.99724	6.52609	4.78899
	778.295	11.8024	11.2949	15.9072	6.25654	6.94889	5.05289
	778.325	12.1696	11.5442	16.5723	6.46632	7.26136	5.30163
	778.354	12.4944	11.719	16.9109	6.64644	7.48601	5.51042
	778.385	12.7468	12.0329	16.9673	6.81952	7.71433	5.69209
	778.411	12.9224	12.1883	16.9808	6.9641	7.82535	5.79991
	778.447	13.0102	12.4671	17.0106	7.10784	7.94428	5.9029
	778.478	13.16	12.6215	17.0257	7.21668	8.02986	5.96548
	778.51	13.0643	12.8085	17.0743	7.32329	8.11143	6.01324
	778.542	13.0819	12.9479	16.8372	7.40626	8.17389	6.06049
	778.571	12.9233	13.1004	16.5003	7.48469	8.21949	6.09376
	778.606	12.8166	13.2464	16.0057	7.55203	8.27023	6.11106
	778.639	12.5273	13.4218	15.3583	7.57977	8.26999	6.08941
	778.674	12.3252	13.5317	14.7155	7.56774	8.21067	6.02967
	778.708	11.9664	13.5592	14.3354	7.51474	8.12623	5.94934
	778.741	11.7129	13.4564	14.0908	7.42825	8.01189	5.83904
	778.775	11.4398	13.2736	14.0469	7.31342	7.89156	5.73418
	778.809	11.2606	12.9159	14.2136	7.18011	7.80074	5.65944
	778.84	11.0845	12.6131	14.4086	7.07238	7.73426	5.61928
	778.879	10.9933	12.0199	14.9514	6.9447	7.69712	5.6323
	778.911	11.0582	11.6076	15.2329	6.88063	7.69562	5.69314
	778.945	11.1119	11.2072	15.6115	6.84412	7.73056	5.76665
	778.979	11.3083	10.8044	15.7462	6.84726	7.78598	5.82961
	779.01	11.5689	10.7096	15.7566	6.8878	7.84866	5.84272
	779.043	11.8954	10.7447	15.6291	6.95543	7.89871	5.80273
	779.075	12.2346	10.9623	15.4294	7.04891	7.90874	5.7338
	779.109	12.3602	11.4085	15.204	7.14989	7.86371	5.66935
	779.142	12.5961	11.8552	15.0729	7.2459	7.79171	5.64962
	779.171	12.5974	12.1715	14.9924	7.30156	7.68631	5.68509
	779.207	12.5399	12.3064	14.9312	7.32071	7.57462	5.75788
	779.235	12.4516	12.1334	14.9508	7.30419	7.47294	5.82019
	779.27	12.1247	11.5821	14.9936	7.24062	7.4208	5.92683
	779.294	11.8867	11.0281	15.0058	7.18308	7.40273	5.99574
	779.325	11.4799	10.3022	14.9986	7.0902	7.43549	6.08769
	779.35	11.3229	9.84815	14.9811	7.01493	7.49478	6.16699
	779.373	10.9666	9.30921	15	6.93767	7.55339	6.21312
	779.401	10.7984	8.89287	15.0145	6.8642	7.66905	6.31033
	779.428	10.5273	8.54825	14.9979	6.80811	7.77128	6.39897
	779.454	10.4649	8.33026	14.9331	6.77611	7.90759	6.5075
	779.479	10.3141	8.23765	14.8957	6.75893	7.9962	6.62726
	779.509	10.3103	8.18414	14.8394	6.76754	8.12527	6.76812
	779.533	10.3661	8.21519	14.7885	6.787	8.23897	6.91579
	779.56	10.3366	8.28117	14.7563	6.83768	8.3735	7.07722
	779.583	10.4733	8.39278	14.7103	6.90355	8.47875	7.22837
	779.61	10.5769	8.53874	14.7317	6.9925	8.63011	7.41177
	779.634	10.7452	8.68003	14.7983	7.068	8.74084	7.58755
	779.654	10.8246	8.82006	14.8803	7.20256	8.89893	7.73194
	779.677	11.1044	9.03346	14.9212	7.31685	9.10415	7.86776
	779.701	11.241	9.20218	15.0279	7.45403	9.31595	8.08567
	779.724	11.5179	9.44761	15.1979	7.61497	9.56691	8.23553
	779.745	11.7198	9.69801	15.334	7.81632	9.81843	8.41139
	779.773	12.0102	10.0914	15.5292	8.04446	10.2049	8.58646
	779.789	12.3192	10.2871	15.6499	8.23486	10.3644	8.70468
	779.821	12.5341	10.8232	15.7415	8.53213	10.9221	8.95328
	779.84	12.7479	11.075	15.7643	8.73777	11.1689	9.07267
	779.865	12.8685	11.4508	15.7595	8.96185	11.6755	9.2801
	779.89	13.0811	11.783	15.7137	9.25357	11.9637	9.45226
	779.911	13.0443	12.012	15.5061	9.4336	12.4843	9.6209
	779.937	13.1211	12.1727	15.2846	9.67117	12.9126	9.80623
	779.956	13.0556	12.2059	15.1184	9.75922	13.3065	9.89814
	779.983	12.8789	12.1297	14.7791	9.93654	14.0419	10.0798
	780.009	12.6864	11.8895	14.5231	10.0911	14.4408	10.2323
	780.031	12.424	11.6362	14.1778	10.2046	15.0332	10.3484
	780.056	12.2854	11.2375	13.7479	10.3056	15.4311	10.486
	780.077	11.9446	10.8872	13.3963	10.3863	15.906	10.5627
	780.104	11.8143	10.4595	13.0968	10.5045	16.3823	10.6805
	780.123	11.4942	10.0633	12.7886	10.5851	16.7436	10.7688
	780.149	11.3058	9.6192	12.453	10.6903	17.128	10.8605
	780.171	10.9649	9.21289	12.1854	10.7806	17.4362	10.9254
	780.194	10.8253	8.76324	11.8937	10.8588	17.6688	10.9808
	780.218	10.584	8.40299	11.6757	10.9357	18.0277	11.0227
	780.242	10.4303	7.99734	11.4038	11.0164	18.1931	11.0486
	780.27	10.313	7.67464	11.2718	11.0924	18.4078	11.0643
	780.296	10.1843	7.32796	11.085	11.142	18.5641	11.0573
	780.324	10.0585	7.03877	10.9582	11.1889	18.6478	11.0321
	780.352	9.94865	6.75399	10.8204	11.2058	18.6799	11.001
	780.38	9.89435	6.48728	10.6383	11.2119	18.6753	10.9651
	780.406	9.75353	6.30206	10.5161	11.1933	18.6215	10.9076
	780.431	9.65923	6.11731	10.3818	11.1752	18.5487	10.8628
	780.457	9.52158	6.00407	10.193	11.1337	18.4542	10.804
	780.484	9.37703	5.84032	10.0484	11.0827	18.2991	10.7393
	780.513	9.2447	5.74555	9.73037	11.0179	18.1342	10.6814
	780.539	9.09818	5.62476	9.45233	10.9321	17.9734	10.6029
	780.565	9.0395	5.54457	9.16941	10.8522	17.7919	10.4944
	780.586	8.86852	5.47276	8.95648	10.7939	17.6735	10.4124
	780.621	8.84255	5.36383	8.69424	10.6741	17.3622	10.2691
	780.646	8.60427	5.29306	8.46492	10.5748	17.2005	10.1615
	780.677	8.57425	5.19159	8.1703	10.4532	16.9093	10.0673
	780.706	8.35867	5.11473	8.02716	10.3465	16.6807	9.94388
	780.731	8.30945	5.03496	7.83465	10.2337	16.4506	9.85139
	780.763	8.09826	4.9423	7.67527	10.1076	16.1443	9.72994
	780.79	8.00731	4.8618	7.55675	9.99982	16.0007	9.63749
	780.823	7.80998	4.77003	7.46292	9.86355	15.7184	9.4962
	780.849	7.69401	4.68341	7.33756	9.75966	15.5579	9.38695
	780.878	7.55024	4.59316	7.20058	9.64697	15.322	9.27443
	780.906	7.4185	4.47939	7.14926	9.53934	15.1271	9.14188
	780.935	7.24068	4.38376	7.05526	9.40301	14.9203	9.04564
	780.961	7.12543	4.29148	6.94731	9.30171	14.746	8.91646
	780.991	7.0167	4.18298	6.85816	9.1718	14.5784	8.81948
	781.022	6.88984	4.05901	6.69332	9.03044	14.3677	8.68571
	781.049	6.73732	3.95165	6.64616	8.91356	14.145	8.58493
	781.077	6.66756	3.81414	6.58958	8.80833	13.9764	8.44241
	781.105	6.45324	3.67379	6.51699	8.65744	13.7697	8.29964
	781.135	6.35997	3.48728	6.37798	8.54529	13.5625	8.17735
	781.16	6.19752	3.36333	6.34796	8.43636	13.3612	8.06739
	781.193	6.12989	3.14773	6.21018	8.29409	13.1586	7.92911
	781.217	5.95421	2.99015	6.15633	8.17232	12.9157	7.80334
	781.246	5.92387	2.84415	6.12525	8.04524	12.716	7.68245
	781.273	5.7657	2.6903	6.08618	7.91755	12.5404	7.54743
	781.299	5.67997	2.58719	6.03786	7.78245	12.3295	7.40238
	781.325	5.54495	2.47068	5.96419	7.64745	12.1217	7.27012
	781.35	5.52313	2.41648	5.91335	7.53287	11.8818	7.14887
	781.376	5.37966	2.36105	5.84746	7.43059	11.6879	7.01118
	781.4	5.32749	2.33997	5.7936	7.3252	11.4683	6.92897
	781.427	5.23112	2.31929	5.72306	7.20202	11.2555	6.77027
	781.456	5.20029	2.32553	5.6677	7.07323	10.9693	6.66229
	781.48	5.10999	2.33212	5.65961	6.96642	10.759	6.53978
	781.505	4.99653	2.34508	5.62115	6.85762	10.5634	6.4487
	781.531	4.97727	2.35167	5.56183	6.74208	10.3804	6.31172
	781.557	4.89841	2.34397	5.51215	6.64195	10.1256	6.22355
	781.581	4.82219	2.3246	5.4633	6.54323	9.94441	6.12229
	781.607	4.74946	2.28915	5.4042	6.42342	9.78526	6.03747
	781.636	4.75447	2.23251	5.35511	6.32835	9.55315	5.92245
	781.66	4.64697	2.17806	5.35319	6.22247	9.39321	5.85223
	781.683	4.51584	2.11594	5.33028	6.14662	9.205	5.78022
	781.708	4.525	2.04817	5.30774	6.05966	9.03116	5.71223
	781.731	4.46675	2.00555	5.27359	5.99163	8.91202	5.65894
	781.758	4.45535	1.92497	5.23346	5.89704	8.7658	5.58419
	781.784	4.34291	1.87994	5.21412	5.82064	8.62437	5.52791
	781.808	4.37815	1.83036	5.18764	5.75216	8.514	5.45859
	781.834	4.34082	1.80627	5.14436	5.68816	8.37903	5.40831
	781.856	4.27523	1.78374	5.10065	5.63674	8.27119	5.3544
	781.88	4.24942	1.76701	5.05861	5.57678	8.17053	5.31356
	781.904	4.21794	1.76456	5.02783	5.51751	8.07277	5.26987
	781.932	4.1441	1.77217	5.00904	5.46455	7.98821	5.22102
	781.957	4.11288	1.78969	4.98531	5.42187	7.88613	5.185
	781.984	4.06786	1.82024	4.94761	5.3742	7.80623	5.13959
	782.01	4.01029	1.85828	4.95735	5.32569	7.70735	5.10289
	782.038	3.96942	1.89511	4.90854	5.27659	7.63434	5.05692
	782.062	3.97385	1.93626	4.83986	5.23844	7.54666	5.02509
	782.091	3.96356	1.97318	4.77041	5.19427	7.47236	4.97551
	782.117	3.93147	2.01915	4.72077	5.15729	7.40009	4.94249
	782.144	3.84046	2.0516	4.65587	5.11675	7.34286	4.90896
	782.17	3.8655	2.08822	4.59798	5.08476	7.26945	4.87834
	782.198	3.77491	2.11133	4.5505	5.044	7.19579	4.83343
	782.224	3.77664	2.13051	4.50627	5.00877	7.15651	4.81103
	782.251	3.72083	2.14404	4.45075	4.96713	7.0846	4.77462
	782.285	3.75877	2.15534	4.3851	4.9298	7.0206	4.72564
	782.313	3.64921	2.15057	4.27409	4.88449	6.9371	4.68347
	782.346	3.60579	2.14299	4.1908	4.84198	6.86907	4.64608
	782.374	3.57092	2.12528	4.0592	4.79802	6.79307	4.60483
	782.409	3.51861	2.09227	3.96985	4.75704	6.73052	4.5617
	782.438	3.42353	2.0514	3.88972	4.70659	6.65189	4.51558
	782.466	3.32561	2.00329	3.83135	4.67209	6.58918	4.48097
	782.501	3.32084	1.93378	3.75558	4.62115	6.5018	4.4187
	782.529	3.24686	1.86733	3.64297	4.58016	6.44668	4.38369
	782.562	3.20039	1.77268	3.54386	4.52344	6.36484	4.32386
	782.591	3.15439	1.69731	3.46132	4.48842	6.28647	4.27511
	782.622	3.09545	1.60696	3.37881	4.42979	6.20467	4.21819
	782.656	3.04372	1.51693	3.33096	4.37461	6.12342	4.17196
	782.687	2.97748	1.42095	3.26404	4.3252	6.03758	4.10814
	782.717	2.93371	1.35111	3.18365	4.27207	5.9484	4.05156
	782.749	2.80162	1.25583	3.07568	4.22997	5.88236	3.98455
	782.777	2.77023	1.18974	3.03711	4.17561	5.78647	3.93181
	782.813	2.71343	1.10847	2.9412	4.09975	5.68836	3.86082
	782.843	2.69139	1.04272	2.86645	4.05074	5.59797	3.80406
	782.879	2.59048	0.98097	2.81015	3.98464	5.49836	3.72687
	782.911	2.48956	0.91651	2.72255	3.9311	5.39339	3.66265
	782.941	2.51701	0.88087	2.64465	3.87482	5.31081	3.60595
	782.981	2.40568	0.82548	2.58853	3.79502	5.1957	3.5122
	783.011	2.41976	0.78914	2.52025	3.74197	5.11079	3.43412
	783.045	2.32053	0.7505	2.47298	3.68271	5.00793	3.36949
	783.073	2.32319	0.71067	2.42508	3.62413	4.92631	3.30404
	783.103	2.20108	0.6699	2.37711	3.5603	4.83646	3.23364
	783.134	2.1959	0.6242	2.34606	3.50633	4.74233	3.17926
	783.159	2.10006	0.58003	2.28836	3.45731	4.65194	3.10887
	783.195	2.09426	0.5176	2.2527	3.38216	4.5405	3.02625
	783.226	2.00921	0.45663	2.21248	3.32838	4.45313	2.95895
	783.253	1.97189	0.4155	2.17679	3.2814	4.37211	2.89804
	783.285	1.97526	0.36009	2.12658	3.19831	4.2777	2.83992
	783.314	1.91271	0.30201	2.08542	3.14467	4.19979	2.75983
	783.344	1.87212	0.26449	2.04328	3.08602	4.1197	2.69541
	783.375	1.8026	0.21652	2.00023	3.02803	4.02916	2.62656
	783.405	1.82126	0.16851	1.97964	2.97477	3.93927	2.5698
	783.432	1.79548	0.1403	1.94955	2.92433	3.86159	2.51971
	783.456	1.72203	0.09968	1.91367	2.86764	3.78272	2.46738
	783.485	1.70116	0.07356	1.88044	2.81457	3.70041	2.41181
	783.511	1.66811	0.04095	1.83732	2.76281	3.6068	2.35425
	783.54	1.59064	0.00978	1.81892	2.70052	3.53446	2.32056
	783.567	1.53495	-0.01398	1.80968	2.65189	3.44294	2.26837
	783.59	1.53736	-0.0363	1.78564	2.60551	3.39364	2.2335
	783.619	1.42913	-0.07105	1.76152	2.55596	3.31181	2.18707
	783.64	1.43221	-0.08633	1.74525	2.5151	3.24822	2.14891
	783.668	1.35613	-0.11598	1.72055	2.46134	3.17632	2.10482
	783.693	1.47378	-0.1349	1.71254	2.4142	3.1088	2.07377
	783.713	1.37487	-0.15297	1.70308	2.37815	3.04856	2.04372
	783.741	1.43922	-0.17141	1.6559	2.3281	2.97677	2.00706
	783.76	1.35019	-0.18237	1.63428	2.29326	2.91997	1.98839
	783.785	1.37634	-0.20596	1.61747	2.24884	2.86311	1.9553
	783.806	1.27092	-0.21106	1.61065	2.2178	2.80017	1.93799
	783.83	1.32843	-0.22272	1.56175	2.18539	2.74752	1.90651
	783.855	1.25052	-0.23085	1.54281	2.13658	2.68153	1.88126
	783.874	1.25505	-0.2388	1.54583	2.10712	2.63324	1.85606
	783.896	1.21803	-0.24696	1.5508	2.07016	2.59059	1.83385
	783.914	1.17771	-0.25081	1.53666	2.05322	2.55919	1.818
	783.937	1.15761	-0.26021	1.49885	2.01574	2.5044	1.78873
	783.958	1.15354	-0.26785	1.46743	1.98472	2.45649	1.77566
	783.976	1.15413	-0.27135	1.45004	1.9609	2.41933	1.76361
	783.996	1.10778	-0.27282	1.43479	1.94068	2.39638	1.747
	784.018	1.09954	-0.28374	1.44348	1.91161	2.34057	1.72554
	784.042	1.09771	-0.28729	1.44244	1.88423	2.30076	1.70389
	784.062	1.05013	-0.2899	1.43806	1.86247	2.25599	1.68749
	784.081	1.07431	-0.29399	1.44468	1.85103	2.23243	1.67267
	784.111	0.95668	-0.28882	1.44117	1.80824	2.18416	1.65099
	784.135	1.02459	-0.29711	1.40175	1.79187	2.14644	1.63469
	784.155	0.96295	-0.30122	1.38229	1.77132	2.11743	1.62057
	784.184	1.07686	-0.30111	1.3685	1.74539	2.07338	1.60054
	784.197	0.98619	-0.30478	1.36654	1.73532	2.06344	1.59143
	784.224	0.98051	-0.30582	1.36512	1.71159	2.02588	1.58061
	784.244	1.00076	-0.30535	1.35887	1.70306	2.00878	1.57121
	784.268	0.9631	-0.30739	1.34307	1.67142	1.97787	1.55043
	784.294	0.97743	-0.31084	1.33332	1.66413	1.94836	1.5376
	784.312	0.96112	-0.31265	1.34334	1.64038	1.92881	1.52654
	784.341	1.05186	-0.31822	1.29738	1.62204	1.90221	1.50626
	784.362	0.9234	-0.32459	1.26427	1.61281	1.88022	1.49706
	784.394	0.90967	-0.32027	1.26847	1.59066	1.85544	1.47784
	784.419	0.94472	-0.32743	1.26184	1.57295	1.83591	1.46774
	784.443	0.92982	-0.32709	1.23771	1.55892	1.81664	1.45899
	784.473	0.91485	-0.33013	1.26409	1.54349	1.79628	1.44571
	784.501	0.82385	-0.33421	1.24184	1.52932	1.77277	1.43358
	784.53	0.94745	-0.32876	1.22042	1.50879	1.75023	1.41576
	784.563	0.80763	-0.32626	1.20817	1.49405	1.72616	1.40629
	784.592	0.91938	-0.3295	1.19686	1.48028	1.70203	1.38904
	784.62	0.83228	-0.32675	1.16617	1.46955	1.68394	1.37863
	784.65	0.89734	-0.32919	1.15965	1.45292	1.66327	1.36336
	784.681	0.80548	-0.32579	1.15033	1.43665	1.64548	1.34716
	784.711	0.80255	-0.3281	1.12064	1.42028	1.62743	1.3352
	784.743	0.89761	-0.32634	1.1268	1.41222	1.60832	1.31987
	784.773	0.88356	-0.32689	1.10097	1.39474	1.58969	1.30779
	784.8	0.84025	-0.3292	1.08164	1.38468	1.5743	1.29787
	784.833	0.75969	-0.33128	1.07709	1.3619	1.55315	1.28674
	784.862	0.83445	-0.33244	1.06354	1.3493	1.5385	1.27712
	784.898	0.78335	-0.32895	1.00094	1.34025	1.51386	1.26146
	784.935	0.75457	-0.32708	0.99751	1.32453	1.49526	1.24683
	784.963	0.79848	-0.32537	1.00222	1.31374	1.47783	1.2317
	784.996	0.74926	-0.32054	0.97286	1.29867	1.45976	1.21483
	785.025	0.81056	-0.31842	0.97383	1.28823	1.44292	1.20166
	785.064	0.72723	-0.31398	0.97648	1.27112	1.42508	1.18508
	785.093	0.81163	-0.31381	0.94626	1.25484	1.40673	1.17731
	785.128	0.73035	-0.3085	0.93103	1.23947	1.38888	1.16566
	785.159	0.73363	-0.31204	0.94267	1.23475	1.37329	1.15084
	785.189	0.68935	-0.30622	0.91786	1.22315	1.35433	1.1408
	785.224	0.70793	-0.30859	0.90949	1.20244	1.33886	1.12537
	785.257	0.69689	-0.30535	0.88517	1.19284	1.31561	1.10786
	785.289	0.65004	-0.30186	0.85166	1.17731	1.29927	1.09064
	785.319	0.68959	-0.30183	0.86152	1.16508	1.28186	1.08414
	785.354	0.63796	-0.29493	0.85902	1.15522	1.26481	1.06694
	785.386	0.66923	-0.2896	0.86268	1.14384	1.248	1.05347
	785.42	0.64723	-0.28712	0.8743	1.13076	1.23391	1.04252
	785.451	0.67684	-0.28481	0.87824	1.11821	1.21495	1.02225
	785.486	0.70212	-0.28056	0.85116	1.09575	1.19722	1.00875
	785.511	0.72067	-0.27983	0.82393	1.09348	1.18675	0.99733
	785.55	0.67756	-0.27766	0.7938	1.08355	1.16948	0.97574
	785.574	0.65709	-0.27173	0.80083	1.07103	1.15527	0.96912
	785.604	0.6585	-0.26627	0.79608	1.05698	1.14125	0.96117
	785.631	0.59491	-0.26256	0.79281	1.04976	1.12972	0.94756
	785.659	0.60257	-0.25922	0.79956	1.04219	1.11533	0.93721
	785.689	0.55574	-0.25366	0.80655	1.0273	1.09618	0.92852
	785.716	0.57937	-0.25228	0.79823	1.02009	1.08357	0.91635
	785.742	0.61722	-0.24966	0.78264	1.01142	1.07023	0.90514
	785.768	0.58604	-0.24812	0.76248	1.00428	1.05895	0.89811
	785.794	0.591	-0.24542	0.74215	0.9884	1.04926	0.88605
	785.823	0.6038	-0.2414	0.73475	0.97853	1.03886	0.87734
	785.852	0.54084	-0.23809	0.75136	0.97529	1.02568	0.87534
	785.877	0.53722	-0.23755	0.73195	0.96698	1.0161	0.86596
	785.902	0.58469	-0.23293	0.73122	0.95525	1.00458	0.85987
	785.927	0.53712	-0.23007	0.74134	0.94839	0.99185	0.85021
	785.956	0.57127	-0.2275	0.75664	0.93847	0.97999	0.84014
	785.978	0.54726	-0.22418	0.75975	0.93583	0.96908	0.83564
	786.006	0.55342	-0.22238	0.72967	0.92946	0.95442	0.83032
	786.032	0.53521	-0.22161	0.72431	0.92178	0.94265	0.82388
	786.054	0.54131	-0.22334	0.72166	0.91271	0.93682	0.81653
	786.081	0.56936	-0.22366	0.70867	0.90085	0.92922	0.81011
	786.103	0.54552	-0.22173	0.69647	0.89372	0.92019	0.8069
	786.124	0.60298	-0.21893	0.68392	0.889	0.91491	0.80226
	786.149	0.5222	-0.21487	0.66776	0.88253	0.90719	0.7918
	786.172	0.58829	-0.21257	0.67303	0.87915	0.8988	0.78421
	786.199	0.5518	-0.20964	0.68886	0.87561	0.88949	0.7842
	786.217	0.60107	-0.20672	0.69825	0.86552	0.88393	0.7833
	786.242	0.55063	-0.20701	0.67681	0.86312	0.87499	0.77663
	786.266	0.58982	-0.20797	0.66443	0.8548	0.86608	0.77116
	786.29	0.53862	-0.21253	0.67556	0.8461	0.85953	0.76562
	786.311	0.53655	-0.21552	0.68015	0.83613	0.85158	0.75857
	786.337	0.52262	-0.21094	0.64853	0.8335	0.83958	0.75579
	786.361	0.52285	-0.2081	0.62769	0.83135	0.83129	0.7558
	786.385	0.53604	-0.20522	0.64014	0.82851	0.82664	0.75537
	786.411	0.5073	-0.20447	0.6455	0.82738	0.8184	0.75063
	786.44	0.52279	-0.20458	0.62198	0.81128	0.81057	0.74165
	786.459	0.50475	-0.20171	0.60334	0.81421	0.80733	0.73792
	786.487	0.52701	-0.19586	0.60365	0.80311	0.80226	0.73784
	786.51	0.54354	-0.19247	0.61995	0.79935	0.79606	0.73606
	786.54	0.53177	-0.19126	0.66318	0.79284	0.78559	0.72354
	786.565	0.52512	-0.19005	0.65273	0.7978	0.77922	0.71844
	786.589	0.47194	-0.18941	0.63507	0.78233	0.77476	0.71624
	786.619	0.49294	-0.18923	0.60512	0.77435	0.76696	0.71443
	786.643	0.47845	-0.18768	0.57529	0.77784	0.76057	0.71257
	786.671	0.49167	-0.18352	0.59734	0.76721	0.7545	0.71006
	786.699	0.49596	-0.18073	0.62658	0.76742	0.75006	0.70635
	786.718	0.53122	-0.18009	0.62262	0.76391	0.74691	0.70154
	786.755	0.48607	-0.17395	0.60597	0.7571	0.74009	0.69651
	786.78	0.5365	-0.17065	0.61973	0.75634	0.73342	0.69117
	786.809	0.48097	-0.17212	0.59969	0.74849	0.72597	0.68878
	786.835	0.48278	-0.17004	0.58563	0.74661	0.7194	0.6905
	786.858	0.53549	-0.16683	0.61356	0.74673	0.71405	0.69132
	786.891	0.49323	-0.16016	0.60978	0.736	0.70753	0.68585
	786.914	0.53425	-0.16394	0.62632	0.72919	0.70428	0.68108
	786.945	0.48255	-0.16186	0.63707	0.73764	0.70137	0.67693
	786.971	0.55047	-0.15737	0.62268	0.72049	0.69651	0.67441
	787.003	0.44061	-0.1511	0.61088	0.72303	0.68997	0.66842
	787.027	0.46677	-0.14719	0.60942	0.71805	0.68644	0.66152
	787.052	0.45001	-0.14389	0.61744	0.72216	0.68336	0.66013
	787.083	0.47209	-0.1384	0.63668	0.71343	0.6781	0.66178
	787.11	0.48901	-0.1311	0.62955	0.71618	0.67285	0.66374
	787.138	0.47115	-0.13115	0.62023	0.7105	0.66906	0.66106
	787.17	0.52013	-0.12904	0.60706	0.70808	0.66338	0.65647
	787.201	0.49352	-0.12566	0.58346	0.70111	0.65705	0.6516
	787.224	0.50097	-0.12467	0.61896	0.70033	0.6524	0.65019
	787.254	0.43153	-0.12451	0.63339	0.69533	0.64979	0.6462
	787.282	0.40518	-0.12027	0.61544	0.6911	0.64641	0.64387
	787.312	0.44112	-0.11272	0.60104	0.68943	0.64199	0.64132
	787.338	0.43299	-0.10869	0.61389	0.68692	0.63948	0.64039
	787.367	0.44548	-0.10221	0.63106	0.6823	0.63755	0.63915
	787.393	0.47979	-0.09786	0.64139	0.68672	0.63384	0.6366
	787.423	0.51371	-0.09303	0.63625	0.68452	0.62801	0.63207
	787.45	0.46767	-0.08625	0.63263	0.68591	0.62572	0.63113
	787.477	0.49867	-0.08127	0.6178	0.68323	0.62178	0.63118
	787.507	0.50148	-0.07756	0.62793	0.67095	0.61796	0.63195
	787.531	0.49987	-0.07383	0.632	0.67381	0.61444	0.62979
	787.561	0.42604	-0.07089	0.61626	0.67284	0.61246	0.62788
	787.592	0.41622	-0.0677	0.61363	0.66721	0.60965	0.62555
	787.613	0.41135	-0.06534	0.62462	0.67069	0.60762	0.62286
	787.643	0.37051	-0.0609	0.62757	0.66511	0.60635	0.62186
	787.668	0.38476	-0.05681	0.61327	0.66154	0.60502	0.62068
	787.698	0.39469	-0.04933	0.61384	0.66264	0.60055	0.61822
	787.721	0.4021	-0.04198	0.60919	0.66005	0.5976	0.6169
	787.743	0.40233	-0.03971	0.60944	0.66234	0.59595	0.62231
	787.771	0.47058	-0.03159	0.62146	0.65614	0.59446	0.62119
	787.795	0.44698	-0.03307	0.62942	0.65653	0.59205	0.61643
	787.817	0.48758	-0.02878	0.62699	0.65876	0.59019	0.61368
	787.845	0.41243	-0.0257	0.61465	0.65599	0.58852	0.61331
	787.863	0.46306	-0.01893	0.62442	0.65324	0.58802	0.6137
	787.889	0.44361	-0.0257	0.63659	0.65137	0.58873	0.6127
	787.913	0.51142	-0.01754	0.64423	0.65436	0.58879	0.61146
	787.937	0.45452	-0.01121	0.64205	0.6565	0.5867	0.61571
	787.962	0.46234	-0.00795	0.622	0.65333	0.58327	0.61231
	787.986	0.45273	-0.00596	0.59447	0.65348	0.58018	0.61144
	788.009	0.46688	-0.000381375	0.59204	0.64567	0.57983	0.61027
	788.036	0.41136	0.00885	0.60279	0.65547	0.57843	0.61364
	788.055	0.38761	0.01222	0.5967	0.64432	0.57954	0.61151
	788.078	0.47244	0.01754	0.5873	0.64435	0.58042	0.60989
	788.102	0.4299	0.02111	0.59102	0.64866	0.5805	0.61011
	788.129	0.43908	0.02513	0.60642	0.64258	0.57879	0.61043
	788.147	0.44484	0.02664	0.60272	0.6533	0.5787	0.60917
	788.174	0.47587	0.02957	0.58999	0.64355	0.57579	0.61246
	788.196	0.46437	0.03633	0.57733	0.65003	0.57512	0.61237
	788.214	0.40721	0.03726	0.5669	0.65392	0.57553	0.61046
	788.239	0.44965	0.03996	0.57515	0.64403	0.57291	0.60788
	788.26	0.39082	0.04327	0.58065	0.64373	0.57185	0.60686
	788.282	0.46345	0.04514	0.56897	0.64246	0.57057	0.6091
	788.307	0.36607	0.05151	0.56667	0.65237	0.57091	0.6109
	788.332	0.45664	0.05518	0.56569	0.63996	0.57252	0.6095
	788.357	0.3967	0.05521	0.57924	0.64581	0.57362	0.60778
	788.379	0.46443	0.05773	0.60542	0.64785	0.57342	0.60844
	788.404	0.45445	0.063	0.59871	0.64993	0.57446	0.6114
	788.426	0.47449	0.06456	0.59569	0.64485	0.57333	0.60938
	788.452	0.44578	0.06807	0.58174	0.64709	0.57154	0.60687
	788.478	0.45704	0.07312	0.56315	0.64751	0.57143	0.60751
	788.499	0.49033	0.08039	0.55882	0.65501	0.57322	0.60874
	788.524	0.446	0.0799	0.52071	0.65024	0.57165	0.60862
	788.55	0.47962	0.08089	0.51562	0.64944	0.57346	0.60986
	788.576	0.41789	0.0871	0.52551	0.64975	0.57328	0.61239
	788.603	0.43168	0.09116	0.53733	0.63964	0.57507	0.61378
	788.629	0.43491	0.09381	0.55452	0.64365	0.57319	0.61317
	788.657	0.40044	0.09599	0.5705	0.64467	0.57409	0.61023
	788.683	0.43867	0.10082	0.56929	0.65216	0.57556	0.60666
	788.716	0.43383	0.10751	0.55763	0.64821	0.57486	0.60872
	788.744	0.48963	0.11281	0.55455	0.64715	0.57262	0.61186
	788.771	0.43802	0.11709	0.56596	0.64551	0.57177	0.61509
	788.802	0.48736	0.1192	0.55554	0.64461	0.57351	0.61917
	788.83	0.4045	0.12292	0.53625	0.64902	0.57366	0.61783
	788.858	0.45371	0.12775	0.5328	0.64849	0.57515	0.6137
	788.885	0.41811	0.13019	0.52546	0.65415	0.57666	0.61384
	788.916	0.41478	0.13357	0.53613	0.64882	0.58055	0.61544
	788.944	0.39409	0.13275	0.54132	0.64973	0.5799	0.61785
	788.973	0.40367	0.13834	0.54767	0.64627	0.57999	0.61974
	789.003	0.43946	0.14201	0.54965	0.65075	0.58008	0.61855
	789.038	0.43015	0.14472	0.52164	0.64958	0.57777	0.61709
	789.067	0.47686	0.14861	0.51763	0.65219	0.57797	0.61845
	789.098	0.45796	0.15678	0.52539	0.64902	0.58117	0.61861
	789.13	0.49424	0.16049	0.55098	0.64856	0.58159	0.61398
	789.161	0.40463	0.16705	0.5658	0.64492	0.58191	0.61431
	789.195	0.438	0.1712	0.53446	0.65065	0.58353	0.61839
	789.223	0.37852	0.17838	0.5266	0.64495	0.58417	0.62034
	789.26	0.37775	0.17587	0.50576	0.65218	0.58514	0.6226
	789.287	0.36829	0.18283	0.50369	0.648	0.58429	0.62605
	789.322	0.40805	0.18743	0.52255	0.65193	0.5866	0.62899
	789.354	0.41061	0.19034	0.5377	0.64768	0.58624	0.62245
	789.382	0.36072	0.19584	0.54884	0.64965	0.58605	0.62253
	789.413	0.40239	0.19564	0.55676	0.64478	0.58574	0.62247
	789.444	0.38531	0.19785	0.53655	0.64538	0.5868	0.61891
	789.477	0.41377	0.20598	0.51868	0.65085	0.58664	0.62504
	789.507	0.3782	0.20891	0.49021	0.64728	0.58837	0.62453
	789.537	0.46461	0.21305	0.49627	0.64016	0.5914	0.6252
	789.567	0.38832	0.22112	0.52092	0.64614	0.59238	0.62854
	789.595	0.36752	0.22596	0.52963	0.64437	0.59132	0.62711
	789.625	0.37464	0.22742	0.52349	0.64023	0.59008	0.62038
	789.653	0.3416	0.22991	0.52446	0.64	0.59122	0.62228
	789.685	0.36733	0.23287	0.50962	0.64194	0.59066	0.62162
	789.713	0.30744	0.23154	0.47889	0.64073	0.59055	0.62406
	789.744	0.39381	0.23688	0.4893	0.63994	0.58972	0.62803
	789.771	0.36051	0.24098	0.50651	0.64228	0.59016	0.62669
	789.797	0.38158	0.24359	0.50141	0.63312	0.59088	0.6238
	789.822	0.37164	0.25026	0.50339	0.63419	0.59386	0.624
	789.853	0.42062	0.25645	0.53413	0.63284	0.59421	0.62512
	789.879	0.36707	0.25551	0.53228	0.63462	0.59554	0.61937
	789.903	0.3791	0.2587	0.52313	0.63387	0.59496	0.62571
	789.929	0.4059	0.25875	0.48656	0.63451	0.59446	0.62684
	789.953	0.32971	0.26439	0.4849	0.63412	0.59381	0.6223
	789.984	0.35077	0.26479	0.47368	0.63133	0.59092	0.62206
	790.008	0.28063	0.26615	0.45996	0.63363	0.58993	0.61996
	790.033	0.38659	0.26981	0.45578	0.62411	0.58883	0.62137
	790.05	0.31582	0.27334	0.4647	0.62443	0.58833	0.62324
	790.078	0.37045	0.27791	0.48273	0.62584	0.58655	0.61913
	790.102	0.40904	0.27847	0.4806	0.62113	0.58739	0.61819
	790.125	0.39495	0.27933	0.47248	0.63124	0.58879	0.62132
	790.149	0.42577	0.27837	0.46604	0.62639	0.58703	0.62112
	790.166	0.35419	0.28014	0.46792	0.6225	0.58496	0.62185
	790.187	0.36913	0.2821	0.45686	0.62302	0.58597	0.62479
	790.208	0.31324	0.28458	0.44595	0.62036	0.5861	0.62456
	790.229	0.37159	0.28711	0.44292	0.6237	0.58318	0.61962
	790.25	0.31861	0.28874	0.45691	0.62628	0.58189	0.61721
	790.275	0.3714	0.29314	0.45384	0.61915	0.58012	0.61808
	790.296	0.33002	0.29549	0.44664	0.62162	0.57988	0.61763
	790.32	0.37582	0.29707	0.45451	0.62286	0.5782	0.61733
	790.339	0.39029	0.29784	0.44734	0.61812	0.57554	0.61801
	790.358	0.39212	0.30072	0.44484	0.62038	0.5752	0.62327
	790.382	0.39591	0.30416	0.45874	0.62161	0.57636	0.62474
	790.406	0.35529	0.30724	0.47633	0.61266	0.57677	0.62093
	790.433	0.37085	0.30864	0.48572	0.61407	0.57405	0.61604
	790.452	0.32485	0.30781	0.48743	0.61375	0.57223	0.61313
	790.483	0.3689	0.3073	0.48696	0.60936	0.56977	0.61178
	790.508	0.3603	0.31041	0.49187	0.61434	0.56586	0.6134
	790.532	0.3922	0.31449	0.45425	0.60896	0.56511	0.61298
	790.552	0.40563	0.31841	0.45643	0.60639	0.5651	0.61128
	790.574	0.43711	0.32046	0.45627	0.61438	0.56317	0.61095
	790.598	0.43591	0.32368	0.45472	0.59921	0.56167	0.60834
	790.619	0.38566	0.32713	0.46689	0.61379	0.56266	0.60541
	790.65	0.41011	0.33365	0.46241	0.59766	0.56206	0.60817
	790.674	0.39227	0.33712	0.47655	0.60239	0.55935	0.61283
	790.698	0.40643	0.3375	0.47835	0.60308	0.55791	0.60957
	790.719	0.38963	0.33588	0.47054	0.5988	0.55622	0.60849
	790.749	0.39608	0.33992	0.44622	0.61154	0.5532	0.60993
	790.776	0.41423	0.34154	0.44128	0.60442	0.5518	0.61207
	790.802	0.42562	0.34193	0.4491	0.60944	0.55137	0.61217
	790.831	0.44657	0.34318	0.46058	0.60375	0.54975	0.60225
	790.858	0.47193	0.34588	0.49055	0.60569	0.5486	0.60214
	790.889	0.50804	0.34945	0.48314	0.60803	0.55084	0.61038
	790.916	0.49238	0.3532	0.47213	0.60847	0.55195	0.61189
	790.947	0.45385	0.35771	0.48336	0.60579	0.55109	0.60835
	790.972	0.50804	0.3628	0.50301	0.61209	0.55159	0.60705
	791.004	0.485	0.36963	0.47338	0.60783	0.55239	0.6069
	791.032	0.49543	0.36919	0.47801	0.61091	0.55032	0.60461
	791.066	0.46182	0.375	0.51191	0.61298	0.54636	0.60373
	791.092	0.50353	0.37419	0.52762	0.60196	0.5461	0.60634
	791.126	0.44098	0.37859	0.50939	0.61168	0.54897	0.61232
	791.16	0.48185	0.38189	0.50953	0.60956	0.54944	0.61243
	791.19	0.43282	0.38573	0.49586	0.62154	0.55075	0.60901
	791.222	0.50543	0.39203	0.55298	0.60806	0.553	0.61043
	791.251	0.44207	0.39581	0.56624	0.61328	0.55428	0.61429
	791.29	0.47499	0.4011	0.57179	0.62419	0.5561	0.60771
	791.322	0.4597	0.40773	0.56997	0.60764	0.55638	0.6066
	791.362	0.48868	0.4161	0.55324	0.63114	0.5575	0.6125
	791.392	0.48473	0.4211	0.58911	0.61309	0.55853	0.61229
	791.428	0.45937	0.42776	0.59754	0.62928	0.56004	0.6141
	791.462	0.50752	0.4387	0.62658	0.6268	0.56227	0.62061
	791.498	0.5061	0.44919	0.60998	0.63052	0.56381	0.62375
	791.531	0.54878	0.45427	0.60787	0.62968	0.56606	0.6253
	791.566	0.51514	0.45893	0.62449	0.63843	0.57105	0.62264
	791.6	0.55413	0.46495	0.65489	0.64293	0.57526	0.62819
	791.636	0.53998	0.47597	0.68165	0.64152	0.57939	0.62639
	791.669	0.54304	0.48205	0.70597	0.64234	0.58432	0.63044
	791.702	0.51791	0.48961	0.70488	0.65052	0.58984	0.63808
	791.738	0.57809	0.50348	0.72081	0.6542	0.59645	0.64135
	791.776	0.52051	0.51969	0.71154	0.66204	0.60325	0.64755
	791.81	0.50274	0.53426	0.71814	0.66687	0.6082	0.65203
	791.847	0.53325	0.55141	0.78363	0.67319	0.61481	0.65362
	791.88	0.5566	0.56883	0.80431	0.67844	0.62081	0.65956
	791.912	0.51884	0.58116	0.7825	0.68347	0.62576	0.66737
	791.948	0.57755	0.60431	0.79235	0.69597	0.63176	0.67675
	791.979	0.63923	0.62134	0.80587	0.70337	0.64172	0.68137
	792.009	0.65896	0.64622	0.82364	0.7028	0.64811	0.69308
	792.048	0.62912	0.67612	0.86274	0.71283	0.66131	0.7009
	792.076	0.67635	0.71093	0.90344	0.71842	0.66959	0.70719
	792.109	0.64721	0.75221	0.93253	0.73167	0.68547	0.73147
	792.136	0.64943	0.78809	0.94311	0.74183	0.69315	0.73872
	792.167	0.59816	0.8387	0.94818	0.75889	0.7077	0.748
	792.198	0.65882	0.89518	0.99375	0.76741	0.71699	0.75773
	792.227	0.64387	0.93605	1.01966	0.78154	0.7331	0.76972
	792.258	0.71376	0.99787	1.03801	0.79394	0.74309	0.79186
	792.287	0.68084	1.04888	1.0429	0.81467	0.7645	0.80669
	792.317	0.77098	1.09421	1.06574	0.82537	0.77594	0.82944
	792.35	0.79957	1.1428	1.14143	0.84825	0.80331	0.85455
	792.374	0.89914	1.16493	1.20344	0.85817	0.8128	0.86068
	792.402	0.82606	1.19083	1.26237	0.88285	0.83834	0.88142
	792.432	0.93193	1.20475	1.26605	0.90209	0.86095	0.90877
	792.456	0.92714	1.21047	1.289	0.91542	0.88443	0.93358
	792.48	1.0228	1.20972	1.34429	0.93823	0.9051	0.95449
	792.51	1.01684	1.21258	1.40278	0.96252	0.93851	0.98958
	792.53	1.0771	1.21195	1.43997	0.97281	0.96013	1.00764
	792.559	1.09362	1.21629	1.49562	0.99704	0.99524	1.03719
	792.581	1.14159	1.22937	1.53784	1.01908	1.03112	1.0596
	792.61	1.20168	1.24417	1.62505	1.04701	1.06525	1.09447
	792.636	1.24094	1.26742	1.72364	1.07833	1.10581	1.13721
	792.658	1.28787	1.28746	1.81947	1.09936	1.135	1.1605
	792.688	1.31409	1.33372	1.88335	1.13053	1.20079	1.21388
	792.71	1.32977	1.36435	1.95197	1.16178	1.23429	1.2446
	792.74	1.45472	1.41616	2.04968	1.20727	1.30758	1.30569
	792.764	1.51742	1.46075	2.11941	1.25361	1.36139	1.32835
	792.791	1.53437	1.51062	2.21938	1.28821	1.42472	1.37905
	792.82	1.51603	1.56233	2.29902	1.32608	1.48258	1.41906
	792.841	1.56451	1.60555	2.39125	1.36244	1.53854	1.45809
	792.868	1.54298	1.64236	2.50037	1.40511	1.58474	1.48992
	792.889	1.62624	1.68208	2.56961	1.44317	1.64102	1.52092
	792.919	1.69197	1.72805	2.71844	1.47992	1.71329	1.55568
	792.945	1.7443	1.7825	2.82043	1.52182	1.75062	1.58076
	792.969	1.79339	1.82399	2.92036	1.54622	1.80094	1.60417
	792.996	1.86488	1.88473	3.02898	1.57919	1.83657	1.62555
	793.021	1.93094	1.95186	3.07681	1.61006	1.87939	1.65675
	793.049	1.93195	2.02711	3.13986	1.63613	1.90896	1.67664
	793.073	2.03195	2.09208	3.14316	1.67185	1.95175	1.70473
	793.104	2.03879	2.19265	3.19325	1.71775	2.00734	1.72992
	793.13	2.16537	2.27965	3.24202	1.75395	2.05466	1.76601
	793.158	2.16702	2.41137	3.3029	1.79752	2.08728	1.79386
	793.186	2.27096	2.5194	3.37467	1.85549	2.1498	1.82746
	793.213	2.29691	2.67719	3.45332	1.90038	2.19974	1.86783
	793.244	2.47084	2.84756	3.56682	1.98392	2.28887	1.92111
	793.272	2.62136	3.03119	3.70161	2.04948	2.36766	1.96855
	793.297	2.7325	3.16254	3.77022	2.11169	2.44251	2.00151
	793.327	2.9196	3.33067	3.88341	2.18865	2.53844	2.07342
	793.354	3.01435	3.50991	4.0471	2.27978	2.60453	2.1319
	793.386	3.16238	3.68247	4.2603	2.36363	2.73114	2.20637
	793.408	3.35876	3.83522	4.39942	2.43098	2.78776	2.2621
	793.439	3.49315	3.97131	4.70022	2.50976	2.88602	2.32493
	793.472	3.59793	4.18903	4.95406	2.62079	3.00581	2.3986
	793.5	3.73783	4.29447	5.17049	2.69408	3.09825	2.46217
	793.534	3.84241	4.45149	5.39339	2.78007	3.19898	2.53834
	793.564	3.90968	4.53007	5.63235	2.85964	3.29027	2.60439
	793.594	4.00571	4.62245	5.83536	2.93495	3.37533	2.67535
	793.627	4.11008	4.66913	6.05589	3.0078	3.48163	2.74473
	793.658	4.19864	4.71248	6.16212	3.07916	3.57479	2.80323
	793.692	4.23812	4.72462	6.30584	3.12781	3.71151	2.87105
	793.719	4.32054	4.72071	6.46107	3.20377	3.77114	2.92659
	793.745	4.39481	4.713	6.53337	3.25974	3.88083	2.99162
	793.775	4.38462	4.69731	6.733	3.31614	3.97257	3.04282
	793.808	4.39233	4.68164	6.87473	3.41095	4.1166	3.13775
	793.831	4.49213	4.66785	6.91333	3.44635	4.18753	3.1938
	793.867	4.47267	4.66141	6.99703	3.54785	4.34031	3.30036
	793.889	4.42248	4.65959	7.06094	3.5992	4.42111	3.34787
	793.926	4.4509	4.66567	7.14019	3.69757	4.59277	3.45677
	793.951	4.4962	4.67257	7.16289	3.75461	4.69899	3.51064
	793.986	4.55992	4.69305	7.24235	3.85802	4.87122	3.6043
	794.015	4.58628	4.71553	7.25111	3.94166	5.00821	3.70978
	794.042	4.66098	4.7323	7.26848	4.04756	5.17157	3.80068
	794.078	4.69888	4.76041	7.263	4.1487	5.37413	3.89705
	794.104	4.74851	4.78198	7.2296	4.24505	5.56269	4.01162
	794.134	4.80788	4.79622	7.22492	4.37041	5.75071	4.15594
	794.16	4.87888	4.80142	7.23126	4.47488	5.98347	4.23035
	794.188	4.89849	4.80144	7.26828	4.60005	6.14091	4.38242
	794.216	4.90981	4.79546	7.30818	4.72551	6.38196	4.49095
	794.244	4.97527	4.77673	7.29596	4.85202	6.65362	4.61011
	794.271	5.089	4.75964	7.31567	4.96906	6.97817	4.79238
	794.302	5.16301	4.73625	7.30708	5.14221	7.26832	4.9689
	794.326	5.17948	4.7179	7.31187	5.26073	7.56739	5.11509
	794.351	5.26416	4.69944	7.35951	5.41445	7.85403	5.25089
	794.379	5.30491	4.6845	7.35371	5.56177	8.13706	5.44025
	794.404	5.36564	4.67124	7.3763	5.69777	8.46225	5.61287
	794.433	5.45798	4.66017	7.40567	5.86326	8.80502	5.74721
	794.461	5.55314	4.65273	7.41153	6.03703	9.14021	5.87827
	794.482	5.58881	4.65026	7.40595	6.14059	9.37642	6.01114
	794.503	5.65078	4.64492	7.41226	6.25564	9.64157	6.16195
	794.531	5.69208	4.63585	7.40214	6.40387	9.91557	6.32208
	794.553	5.76197	4.63483	7.37002	6.5185	10.1542	6.41685
	794.577	5.71132	4.63528	7.32629	6.64064	10.3701	6.55152
	794.6	5.77287	4.63412	7.30037	6.7219	10.5835	6.63193
	794.625	5.80632	4.63297	7.25168	6.8079	10.774	6.73286
	794.648	5.84684	4.63699	7.21355	6.8955	10.9248	6.81663
	794.667	5.81039	4.63457	7.20031	6.94276	10.9953	6.8636
	794.692	5.84591	4.63905	7.11113	6.98371	11.1335	6.91429
	794.713	5.82911	4.63839	7.00653	7.01886	11.1803	6.96228
	794.736	5.80342	4.63374	6.86373	7.02972	11.1998	6.97501
	794.757	5.74108	4.62192	6.78845	7.03274	11.1853	6.98311
	794.785	5.6993	4.59486	6.68582	7.02364	11.1531	6.99033
	794.808	5.61111	4.5754	6.59468	7.01533	11.0491	6.97842
	794.832	5.52051	4.54195	6.46865	6.97034	10.9629	6.94412
	794.855	5.48038	4.50504	6.3468	6.92142	10.8193	6.89966
	794.878	5.38072	4.45224	6.24603	6.86817	10.7176	6.85182
	794.901	5.35101	4.3998	6.13913	6.80413	10.5658	6.79723
	794.926	5.24951	4.33991	5.97645	6.7126	10.3857	6.7339
	794.954	5.16425	4.2579	5.88667	6.6297	10.1474	6.66685
	794.969	5.00456	4.20144	5.7967	6.56672	10.045	6.62338
	795	4.92184	4.12154	5.63631	6.43899	9.75906	6.5074
	795.022	4.79094	4.05676	5.52385	6.35491	9.60985	6.4354
	795.052	4.70789	3.96138	5.32778	6.22927	9.34291	6.32426
	795.079	4.56808	3.87314	5.23849	6.1195	9.1607	6.19096
	795.106	4.43946	3.79136	5.07559	6.00159	8.93567	6.07673
	795.134	4.38953	3.69623	4.95269	5.88573	8.72912	5.96044
	795.159	4.27116	3.61125	4.8477	5.78153	8.51275	5.8373
	795.188	4.12719	3.50678	4.77002	5.66859	8.31945	5.70161
	795.215	4.02942	3.4152	4.67658	5.56325	8.11016	5.593
	795.246	3.93235	3.31115	4.59547	5.44836	7.92792	5.47529
	795.273	3.83083	3.21535	4.51703	5.33847	7.7581	5.35886
	795.3	3.6905	3.13052	4.42967	5.25038	7.60301	5.27998
	795.328	3.67895	3.00082	4.33726	5.1713	7.44272	5.15629
	795.358	3.51061	2.90519	4.22592	5.07459	7.29632	5.06379
	795.387	3.45904	2.7839	4.15431	4.97499	7.15959	4.97135
	795.416	3.37865	2.66839	4.0957	4.89267	7.01604	4.8802
	795.448	3.38164	2.54985	4.0464	4.80944	6.87742	4.7832
	795.476	3.30717	2.46888	4.04343	4.73523	6.76966	4.70441
	795.504	3.32274	2.37737	4.03062	4.67598	6.67318	4.6504
	795.535	3.27472	2.3041	3.98462	4.6137	6.57608	4.54844
	795.567	3.2133	2.22261	3.914	4.55328	6.47994	4.45584
	795.597	3.17807	2.15419	3.83041	4.49403	6.39737	4.3988
	795.625	3.13362	2.092	3.8203	4.45189	6.31981	4.35611
	795.664	3.13336	2.02142	3.81617	4.38342	6.23761	4.27978
	795.698	3.0103	1.97505	3.75056	4.3256	6.16125	4.23117
	795.73	3.04836	1.93051	3.70468	4.28402	6.08623	4.18173
	795.763	2.93741	1.90133	3.65869	4.24298	6.02504	4.12302
	795.797	3.00839	1.87187	3.57113	4.20471	5.95336	4.06182
	795.822	2.89554	1.85647	3.57208	4.17945	5.91399	4.0324
	795.853	2.96173	1.83734	3.54549	4.14643	5.85892	3.9997
	795.888	2.83828	1.82284	3.49343	4.10852	5.81039	3.96608
	795.917	2.84921	1.81281	3.4876	4.08586	5.75999	3.93906
	795.953	2.79938	1.79666	3.38952	4.05087	5.70756	3.91162
	795.981	2.85707	1.79057	3.32531	4.02788	5.66661	3.8828
	796.014	2.8045	1.77237	3.32222	3.99896	5.63142	3.84808
	796.044	2.79643	1.75823	3.30954	3.9748	5.59003	3.82835
	796.077	2.79658	1.73546	3.24433	3.94768	5.55881	3.78384
	796.111	2.70685	1.71418	3.19516	3.91315	5.51206	3.75674
	796.14	2.67921	1.69539	3.14212	3.8911	5.4832	3.7389
	796.17	2.6327	1.67601	3.12278	3.87053	5.43708	3.71336
	796.203	2.64078	1.66381	3.08439	3.82969	5.40528	3.67462
	796.23	2.55418	1.64917	3.0192	3.80372	5.3486	3.6425
	796.26	2.53598	1.6374	3.01099	3.77275	5.30923	3.59605
	796.292	2.56202	1.62473	2.98154	3.73924	5.24898	3.57162
	796.318	2.52184	1.6133	2.93417	3.71618	5.21087	3.53549
	796.352	2.48286	1.60235	2.85588	3.6737	5.14561	3.49731
	796.376	2.47317	1.58941	2.82966	3.64395	5.09787	3.45898
	796.404	2.46411	1.57641	2.80367	3.60179	5.03371	3.40707
	796.429	2.45829	1.56675	2.7529	3.56332	4.97285	3.36654
	796.456	2.45451	1.55239	2.72528	3.5316	4.91721	3.30724
	796.484	2.42063	1.53734	2.71985	3.49404	4.86766	3.25654
	796.512	2.34815	1.5156	2.6693	3.44337	4.79284	3.20744
	796.541	2.36119	1.4964	2.61141	3.391	4.70897	3.15702
	796.559	2.28519	1.46225	2.58318	3.35931	4.66298	3.12529
	796.59	2.30184	1.43423	2.52125	3.30503	4.57176	3.06154
	796.614	2.24319	1.40274	2.46428	3.26454	4.509	3.01808
	796.641	2.23945	1.36868	2.40486	3.19606	4.41049	2.96175
	796.665	2.19629	1.34094	2.36765	3.15654	4.3518	2.91433
	796.689	2.20427	1.31155	2.33993	3.11035	4.25978	2.87286
	796.715	2.13285	1.27959	2.30941	3.05496	4.18786	2.82376
	796.732	2.06825	1.25897	2.28248	3.01886	4.13019	2.79913
	796.756	2.01707	1.23261	2.26433	2.96592	4.05468	2.73915
	796.779	1.98983	1.20757	2.22287	2.91962	3.99245	2.70176
	796.798	1.97941	1.18424	2.17827	2.88468	3.92857	2.66643
	796.822	1.93508	1.15583	2.15571	2.83657	3.85355	2.62892
	796.842	1.92482	1.14064	2.1329	2.79875	3.78235	2.59692
	796.865	1.78603	1.11905	2.08285	2.74925	3.72438	2.56005
	796.887	1.80912	1.09572	2.03734	2.71324	3.63587	2.52779
	796.906	1.74392	1.07787	2.02961	2.6717	3.58152	2.49341
	796.932	1.76633	1.05351	2.02055	2.6266	3.50868	2.45409
	796.95	1.76615	1.03749	1.99534	2.58328	3.45873	2.4208
	796.97	1.72597	1.02114	1.95595	2.54909	3.38796	2.39712
	796.99	1.67698	1.00463	1.95443	2.51816	3.33218	2.37304
	797.012	1.64501	0.98566	1.93264	2.4752	3.28034	2.34283
	797.035	1.67311	0.97276	1.8869	2.43377	3.22095	2.32003
	797.051	1.57985	0.96313	1.87285	2.41556	3.17926	2.29978
	797.075	1.56563	0.94472	1.83397	2.37431	3.11698	2.26887
	797.094	1.54004	0.92582	1.7921	2.34766	3.06912	2.24403
	797.114	1.56249	0.915	1.79414	2.31143	3.02471	2.21892
	797.139	1.53175	0.90057	1.77701	2.2795	2.96814	2.19101
	797.158	1.46328	0.8866	1.7656	2.25469	2.93393	2.17042
	797.18	1.44131	0.87536	1.76124	2.22947	2.87706	2.1497
	797.203	1.41204	0.86023	1.73725	2.19621	2.83639	2.13243
	797.224	1.38206	0.8424	1.71289	2.16768	2.79187	2.11241
	797.243	1.35202	0.83925	1.69237	2.15686	2.75879	2.09522
	797.269	1.39518	0.82835	1.66291	2.12283	2.70701	2.07413
	797.296	1.37777	0.81629	1.64621	2.09126	2.67293	2.04286
	797.323	1.33323	0.80836	1.61903	2.05839	2.61237	2.02357
	797.344	1.31025	0.79765	1.55746	2.04373	2.58724	1.99976
	797.37	1.28199	0.78806	1.50613	2.01583	2.53937	1.97309
	797.392	1.2945	0.77905	1.50898	1.98734	2.50915	1.95469
	797.419	1.19819	0.76539	1.52103	1.96037	2.46951	1.93448
	797.441	1.25904	0.75311	1.48483	1.94499	2.4388	1.92059
	797.467	1.17678	0.74297	1.45738	1.92841	2.40319	1.89681
	797.496	1.20946	0.72963	1.44785	1.88738	2.36566	1.87267
	797.519	1.12457	0.71966	1.43429	1.88059	2.33673	1.85837
	797.554	1.19816	0.70486	1.37499	1.84554	2.29292	1.82509
	797.58	1.12096	0.69203	1.35813	1.82451	2.26043	1.80856
	797.61	1.16759	0.68463	1.34792	1.80354	2.22194	1.78721
	797.635	1.14375	0.67251	1.327	1.78762	2.19586	1.77283
	797.668	1.18339	0.66288	1.35363	1.7597	2.1584	1.74922
	797.699	1.10645	0.65477	1.31783	1.7535	2.12738	1.73669
	797.726	1.09175	0.64756	1.25764	1.72114	2.09407	1.71543
	797.759	1.06724	0.63903	1.27742	1.69826	2.06707	1.69228
	797.788	1.05974	0.6285	1.21051	1.67582	2.03782	1.6704
	797.818	1.01716	0.61179	1.2249	1.66263	2.01259	1.65163
	797.848	1.01209	0.60801	1.24201	1.64955	1.98188	1.63728
	797.882	1.01056	0.59658	1.16286	1.63085	1.95845	1.61659
	797.913	0.97781	0.58949	1.20624	1.6102	1.9258	1.59767
	797.946	1.03732	0.57905	1.17553	1.5881	1.89952	1.58321
	797.975	0.99914	0.57517	1.18463	1.57713	1.87001	1.56983
	798.01	0.94068	0.57267	1.17869	1.55958	1.84488	1.55664
	798.043	0.94089	0.56429	1.1392	1.54674	1.8182	1.53187
	798.078	0.91079	0.56089	1.13883	1.52691	1.79033	1.5078
	798.115	0.96538	0.55376	1.14617	1.50616	1.76635	1.49097
	798.145	0.90992	0.55179	1.11681	1.49104	1.74722	1.4752
	798.18	0.97317	0.5435	1.15133	1.47339	1.72467	1.45997
	798.209	0.92291	0.54458	1.10776	1.46039	1.70467	1.45033
	798.247	0.93071	0.53664	1.08593	1.44742	1.68094	1.43684
	798.276	0.94685	0.53186	1.13508	1.43634	1.66133	1.42158
	798.309	0.96516	0.52778	1.12179	1.42239	1.6403	1.40655
	798.344	0.96029	0.51953	1.06131	1.402	1.61873	1.39817
	798.374	0.87635	0.51589	1.06248	1.39404	1.60053	1.37988
	798.411	0.89874	0.51998	1.07226	1.38138	1.57672	1.35942
	798.437	0.85348	0.51547	1.04724	1.37226	1.56493	1.34439
	798.472	0.83519	0.51437	1.0488	1.35202	1.53911	1.33123
	798.5	0.82455	0.51431	1.05524	1.34509	1.52091	1.32056
	798.532	0.85577	0.51511	1.05761	1.33747	1.50484	1.31684
	798.563	0.88207	0.51515	1.04455	1.3232	1.49009	1.30325
	798.594	0.84786	0.51499	1.02911	1.31465	1.47128	1.27955
	798.626	0.88962	0.50814	1.02312	1.29856	1.45722	1.26672
	798.653	0.84815	0.50484	1.012	1.29307	1.44627	1.2549
	798.685	0.90523	0.50539	1.01961	1.27967	1.43226	1.24323
	798.712	0.78227	0.50283	1.0598	1.26973	1.41843	1.23934
	798.743	0.85907	0.50756	1.03853	1.25498	1.40499	1.22709
	798.768	0.78338	0.50929	1.0058	1.24883	1.39124	1.22097
	798.799	0.84578	0.51412	0.98413	1.24236	1.3719	1.20969
	798.825	0.78092	0.51286	0.97503	1.23752	1.35749	1.19654
	798.857	0.80384	0.51777	0.9625	1.21832	1.34392	1.18485
	798.884	0.76606	0.51959	0.96315	1.21468	1.32941	1.17668
	798.912	0.78722	0.51757	0.9872	1.20112	1.31571	1.16606
	798.938	0.8218	0.51607	1.00184	1.20125	1.30695	1.16025
	798.964	0.80093	0.51297	0.99433	1.1915	1.29714	1.14951
	798.992	0.8103	0.51344	0.97322	1.18113	1.28486	1.1442
	799.014	0.78973	0.51699	0.9505	1.17171	1.27747	1.13883
	799.044	0.85596	0.51045	0.94424	1.1668	1.26671	1.13115
	799.069	0.83106	0.51769	0.93601	1.15974	1.25498	1.12752
	799.102	0.71754	0.52118	0.9115	1.15151	1.23782	1.12108
	799.125	0.79352	0.52583	0.91512	1.14004	1.22891	1.11719
	799.154	0.73154	0.52287	0.93398	1.14053	1.21832	1.11056
	799.178	0.79034	0.52485	0.93343	1.13109	1.20921	1.10628
	799.204	0.70824	0.52125	0.91581	1.12813	1.20073	1.10101
	799.231	0.73554	0.52032	0.92388	1.11694	1.19236	1.09408
	799.252	0.73849	0.52167	0.92841	1.11087	1.18417	1.08898
	799.279	0.82896	0.52144	0.91833	1.10655	1.17737	1.08595
	799.305	0.73952	0.52437	0.86992	1.0977	1.16767	1.07996
	799.33	0.77416	0.52381	0.86355	1.08875	1.16322	1.07776
	799.357	0.7944	0.5282	0.86868	1.08117	1.15339	1.07221
	799.384	0.75171	0.53037	0.87738	1.08221	1.14817	1.06464
	799.412	0.78636	0.53407	0.88007	1.07434	1.13283	1.05843
	799.442	0.70901	0.53168	0.87829	1.06884	1.12674	1.05675
	799.465	0.77088	0.52987	0.87833	1.06157	1.1158	1.05351
	799.491	0.72771	0.53144	0.90534	1.05545	1.10527	1.04787
	799.519	0.77648	0.53192	0.89823	1.04732	1.09515	1.04456
	799.543	0.72823	0.5341	0.86763	1.04954	1.09254	1.04433
	799.573	0.75378	0.53037	0.84804	1.04716	1.08475	1.03956
	799.599	0.76893	0.53959	0.85343	1.03774	1.07652	1.03285
	799.629	0.78337	0.53946	0.85672	1.03163	1.07162	1.02673
	799.654	0.75305	0.54223	0.85694	1.02816	1.0642	1.02167
	799.679	0.73037	0.54164	0.86676	1.02534	1.05364	1.01578
	799.71	0.7678	0.54378	0.86951	1.0143	1.04556	1.01046
	799.733	0.71183	0.54609	0.82812	1.01433	1.04018	1.00768
	799.768	0.74785	0.54624	0.81193	1.00247	1.02738	1.00078
	799.797	0.75132	0.54635	0.80075	0.99959	1.01706	0.99509
	799.828	0.72783	0.54479	0.78412	0.99396	1.012	0.99276
	799.854	0.73663	0.54475	0.78743	0.98882	1.00595	0.9872
	799.883	0.70398	0.54656	0.80213	0.98169	1.00039	0.9817
	799.918	0.75999	0.54698	0.81814	0.98086	0.99508	0.97611
	799.945	0.72354	0.54731	0.82074	0.98063	0.99162	0.9791
	799.975	0.75936	0.54965	0.78112	0.97069	0.9828	0.98047
	800.007	0.70174	0.55624	0.80352	0.96626	0.97408	0.96909
	800.037	0.77289	0.55514	0.79421	0.9613	0.96758	0.96289
	800.065	0.67893	0.55783	0.8173	0.95455	0.95848	0.96125
	800.099	0.74343	0.56052	0.82046	0.95168	0.95134	0.95495
	800.127	0.71846	0.5614	0.81964	0.94996	0.94793	0.95098
	800.159	0.77365	0.56009	0.81191	0.94739	0.94449	0.94639
	800.185	0.75974	0.55606	0.78918	0.94026	0.93535	0.9436
	800.219	0.71911	0.56615	0.77632	0.9335	0.92969	0.94099
	800.245	0.76244	0.56247	0.80113	0.93382	0.9259	0.94056
	800.279	0.70228	0.56028	0.82548	0.93105	0.92101	0.93689
	800.304	0.71608	0.56265	0.79605	0.92647	0.9174	0.93488
	800.336	0.67964	0.56859	0.77972	0.92144	0.91368	0.92762
	800.364	0.70647	0.5739	0.77811	0.92025	0.90779	0.92932
	800.395	0.7123	0.57191	0.76979	0.91276	0.90121	0.92318
	800.425	0.72878	0.57572	0.77762	0.90919	0.89638	0.91529
	800.452	0.67465	0.57602	0.77453	0.90917	0.89309	0.91611
	800.483	0.67686	0.58057	0.76724	0.90311	0.88852	0.91452
	800.511	0.72864	0.57926	0.78471	0.90166	0.88096	0.91442
	800.545	0.70007	0.58248	0.76048	0.89963	0.87666	0.91159
	800.577	0.72487	0.57669	0.75804	0.89831	0.87312	0.90677
	800.601	0.64992	0.58106	0.75722	0.89592	0.86858	0.90343
	800.631	0.67219	0.58154	0.77548	0.88916	0.864	0.90021
	800.662	0.64228	0.58436	0.79376	0.89382	0.86276	0.90238
	800.685	0.68082	0.58916	0.79474	0.89135	0.86054	0.90332
	800.716	0.65526	0.58447	0.7689	0.891	0.85755	0.90019
	800.747	0.66539	0.59289	0.73579	0.88696	0.85608	0.89581
	800.779	0.69427	0.59702	0.74587	0.88622	0.85452	0.89235
	800.805	0.67883	0.60135	0.76467	0.88227	0.8496	0.89135
	800.837	0.71182	0.60094	0.77289	0.88181	0.84651	0.88733
	800.861	0.69927	0.6072	0.77033	0.87953	0.84207	0.89569
	800.882	0.7053	0.61104	0.76297	0.88127	0.84045	0.89291
	800.915	0.70414	0.60817	0.74668	0.88063	0.83859	0.89021
	800.939	0.70195	0.60707	0.72877	0.8805	0.83729	0.88807
	800.965	0.71579	0.60848	0.72016	0.87796	0.83866	0.88964
	800.991	0.70388	0.61501	0.71107	0.87992	0.8379	0.88904
	801.017	0.6672	0.61456	0.70616	0.87729	0.83504	0.88525
	801.043	0.65249	0.61579	0.69877	0.87998	0.83585	0.88793
	801.067	0.68909	0.6163	0.68294	0.87961	0.83766	0.88974
	801.098	0.71283	0.62286	0.72375	0.87846	0.83754	0.88453
	801.118	0.69955	0.62355	0.72976	0.87655	0.83633	0.88513
	801.142	0.74418	0.62536	0.72093	0.8765	0.83597	0.89232
	801.169	0.74078	0.62802	0.71148	0.87425	0.83426	0.89711
	801.195	0.77263	0.6296	0.7446	0.87418	0.83073	0.8929
	801.221	0.68836	0.63655	0.73173	0.87537	0.83075	0.89275
	801.245	0.72014	0.63112	0.69763	0.87422	0.83262	0.89674
	801.272	0.66686	0.63395	0.68306	0.87286	0.8348	0.88715
	801.298	0.71661	0.63282	0.67662	0.87646	0.83406	0.88636
	801.326	0.67812	0.63154	0.66811	0.87647	0.83482	0.89432
	801.349	0.72441	0.63249	0.68273	0.87677	0.83652	0.89835
	801.379	0.76168	0.63432	0.6968	0.87796	0.83951	0.89489
	801.398	0.77523	0.63559	0.70124	0.87917	0.84151	0.89556
	801.425	0.77823	0.63754	0.70892	0.877	0.8432	0.90238
	801.448	0.79298	0.63721	0.72947	0.87635	0.84401	0.90355
	801.471	0.8209	0.64217	0.73806	0.88	0.84202	0.90032
	801.5	0.71843	0.6472	0.71462	0.88339	0.8426	0.89633
	801.525	0.76467	0.64731	0.66978	0.88306	0.84293	0.89862
	801.555	0.76683	0.64847	0.64429	0.88183	0.84392	0.90346
	801.577	0.76099	0.64636	0.64319	0.88225	0.84308	0.90466
	801.608	0.71664	0.65201	0.66338	0.88242	0.84609	0.90188
	801.629	0.7169	0.64701	0.6743	0.88389	0.84845	0.90443
	801.661	0.73266	0.64675	0.67061	0.88498	0.85099	0.91306
	801.689	0.70853	0.6486	0.65587	0.88758	0.85537	0.91066
	801.718	0.7716	0.65139	0.67319	0.88858	0.85621	0.90479
	801.747	0.7487	0.65088	0.67166	0.89071	0.85719	0.90372
	801.775	0.81133	0.65202	0.65473	0.89302	0.85746	0.90731
	801.805	0.75881	0.65729	0.63431	0.89013	0.85983	0.91366
	801.834	0.79668	0.65893	0.6464	0.89048	0.8605	0.91813
	801.867	0.73353	0.65962	0.65553	0.89731	0.8629	0.91889
	801.894	0.75432	0.66335	0.67772	0.89849	0.86555	0.91865
	801.926	0.73251	0.66379	0.66597	0.8994	0.86888	0.91655
	801.96	0.71931	0.66513	0.68584	0.89639	0.87329	0.91343
	801.995	0.74681	0.66775	0.65931	0.89973	0.87461	0.91711
	802.021	0.71757	0.66951	0.6403	0.90097	0.88085	0.918
	802.054	0.72937	0.66889	0.65509	0.90356	0.88155	0.92506
	802.081	0.75774	0.66521	0.65792	0.90341	0.88363	0.93205
	802.112	0.79275	0.66788	0.65652	0.90871	0.88635	0.93481
	802.146	0.79021	0.66335	0.67251	0.90777	0.889	0.92813
	802.18	0.77211	0.66889	0.6627	0.90673	0.89032	0.92598
	802.218	0.75571	0.67039	0.63847	0.91166	0.89237	0.92744
	802.242	0.79352	0.67172	0.65214	0.90829	0.89166	0.93732
	802.283	0.82178	0.67689	0.68788	0.91502	0.89326	0.93378
	802.309	0.76142	0.67908	0.68333	0.91562	0.89388	0.93993
	802.348	0.75177	0.68438	0.66781	0.91879	0.89772	0.94694
	802.38	0.7001	0.68669	0.69625	0.91987	0.90145	0.94522
	802.411	0.72372	0.68423	0.70939	0.91824	0.90392	0.94528
	802.443	0.69913	0.68972	0.66944	0.92193	0.90952	0.94735
	802.477	0.76488	0.69101	0.65994	0.92258	0.91654	0.94824
	802.51	0.77365	0.69198	0.66244	0.9264	0.91665	0.94854
	802.544	0.72905	0.68933	0.66851	0.93054	0.92268	0.95399
	802.574	0.72799	0.69272	0.73332	0.92779	0.92452	0.95832
	802.607	0.71336	0.6955	0.71276	0.93213	0.9248	0.96309
	802.64	0.75833	0.70203	0.66767	0.93164	0.92562	0.96714
	802.672	0.72452	0.70507	0.69538	0.93656	0.92959	0.96717
	802.705	0.79571	0.70968	0.72841	0.93558	0.93043	0.9616
	802.738	0.76204	0.70898	0.75386	0.938	0.93377	0.96588
	802.773	0.77296	0.71346	0.75729	0.93933	0.94062	0.97245
	802.799	0.64282	0.71784	0.75191	0.94117	0.94533	0.97531
	802.837	0.69419	0.71606	0.74604	0.94615	0.94732	0.98244
	802.866	0.72984	0.71762	0.74637	0.95019	0.95035	0.98648
	802.894	0.72136	0.72	0.73873	0.95248	0.95652	0.98953
	802.926	0.72645	0.72601	0.71853	0.95492	0.96096	0.98627
	802.953	0.7567	0.72821	0.7088	0.95374	0.96455	0.98641
	802.983	0.78207	0.73745	0.71723	0.95306	0.96614	0.99185
	803.017	0.77536	0.74001	0.72807	0.95601	0.97095	0.99828
	803.045	0.82619	0.7421	0.73703	0.95891	0.9718	1.0046
	803.071	0.79542	0.74699	0.75694	0.96426	0.97274	1.01146
	803.097	0.79421	0.74935	0.74196	0.96322	0.97243	1.01039
	803.13	0.73866	0.75181	0.71364	0.96686	0.97877	1.01659
	803.152	0.6808	0.7563	0.71896	0.96669	0.98209	1.01592
	803.186	0.67377	0.76336	0.72993	0.96847	0.98928	1.01357
	803.21	0.69808	0.76677	0.73228	0.97267	0.99334	1.01821
	803.238	0.75451	0.77203	0.74363	0.97642	1.00037	1.02528
	803.263	0.7315	0.77258	0.76595	0.98197	1.0042	1.02417
	803.287	0.78618	0.77713	0.75208	0.97812	1.00583	1.02082
	803.313	0.79119	0.7795	0.75257	0.97797	1.00944	1.02061
	803.339	0.74265	0.78377	0.76042	0.98019	1.00888	1.02314
	803.358	0.78997	0.77951	0.75817	0.98489	1.00878	1.0253
	803.383	0.8684	0.78236	0.73179	0.98565	1.01159	1.03116
	803.409	0.90371	0.78365	0.71999	0.98881	1.0207	1.03851
	803.427	0.82575	0.78668	0.71813	0.98965	1.01989	1.04046
	803.453	0.82342	0.79205	0.72212	0.99092	1.02343	1.0374
	803.469	0.73085	0.79547	0.72414	0.98892	1.02711	1.04006
	803.496	0.76141	0.79772	0.72935	0.99096	1.03297	1.04242
	803.514	0.69243	0.80278	0.74188	0.99037	1.03503	1.04249
	803.535	0.7507	0.80508	0.75608	0.99299	1.03901	1.04085
	803.561	0.72075	0.80985	0.76799	0.9953	1.04473	1.03758
	803.581	0.75331	0.81322	0.7679	0.99655	1.04156	1.03813
	803.602	0.78446	0.81485	0.743	1.0006	1.0411	1.04045
	803.622	0.73436	0.81559	0.72669	1.00367	1.04364	1.0432
	803.648	0.75054	0.81352	0.71782	1.00077	1.04595	1.04609
	803.67	0.75447	0.81511	0.72062	1.00324	1.04343	1.04504
	803.692	0.84053	0.81819	0.70465	1.00324	1.04512	1.04436
	803.712	0.76275	0.81992	0.70444	1.00765	1.0469	1.04409
	803.736	0.77887	0.81974	0.72397	1.00455	1.04984	1.04443
	803.756	0.67301	0.81867	0.75606	1.00928	1.05084	1.04486
	803.777	0.80335	0.81755	0.77573	1.0109	1.05414	1.04494
	803.799	0.77639	0.81993	0.77731	1.01231	1.05662	1.04409
	803.822	0.83167	0.82344	0.76371	1.00763	1.05782	1.04491
	803.844	0.77988	0.8268	0.76635	1.00727	1.05827	1.04625
	803.868	0.81631	0.82719	0.7607	1.00789	1.05737	1.04787
	803.89	0.78742	0.83031	0.7537	1.00659	1.058	1.04675
	803.912	0.77137	0.83347	0.73641	1.0078	1.0586	1.04581
	803.938	0.83014	0.8369	0.71875	1.00781	1.05698	1.04482
	803.963	0.80018	0.83792	0.72259	1.0103	1.05495	1.04425
	803.984	0.85242	0.838	0.7377	1.00734	1.05475	1.04402
	804.013	0.80227	0.83787	0.74098	1.00553	1.05513	1.04016
	804.035	0.8201	0.84062	0.74336	1.00947	1.05419	1.03521
	804.065	0.69759	0.84279	0.74169	1.00536	1.05233	1.03136
	804.086	0.78702	0.84266	0.71523	1.00757	1.05449	1.03172
	804.115	0.759	0.83921	0.71887	1.00644	1.05553	1.03106
	804.141	0.778	0.84643	0.74556	1.00801	1.05348	1.03195
	804.169	0.80336	0.84695	0.76651	1.00759	1.0497	1.0358
	804.197	0.83627	0.85046	0.77426	1.00276	1.05074	1.03602
	804.224	0.78523	0.85524	0.79302	1.0038	1.04933	1.03532
	804.262	0.76143	0.85563	0.78786	1.00025	1.04672	1.03002
	804.289	0.81433	0.85575	0.75536	0.9994	1.04627	1.02569
	804.322	0.80799	0.8606	0.75928	0.99715	1.04518	1.02008
	804.353	0.81182	0.85858	0.75207	1.00204	1.04374	1.01614
	804.385	0.8132	0.86222	0.7934	0.99687	1.04242	1.01616
	804.416	0.7675	0.86264	0.74766	0.99459	1.03946	1.01751
	804.448	0.72024	0.86746	0.73082	0.99381	1.03608	1.01691
	804.478	0.7251	0.86772	0.73102	0.9924	1.03423	1.02157
	804.513	0.82699	0.86336	0.78747	0.99076	1.02814	1.01905
	804.544	0.80473	0.86207	0.82695	0.99106	1.02829	1.01756
	804.576	0.84734	0.86337	0.80283	0.98781	1.02523	1.01518
	804.603	0.85524	0.86788	0.81444	0.99073	1.02487	1.00602
	804.638	0.80872	0.86758	0.79282	0.98812	1.02294	0.99989
	804.669	0.83972	0.86756	0.76441	0.98096	1.02216	1.0019
	804.703	0.81484	0.87359	0.79304	0.9795	1.01945	1.00012
	804.738	0.8028	0.87866	0.8087	0.98379	1.01694	0.99841
	804.768	0.76596	0.88229	0.82114	0.98329	1.01407	0.99937
	804.804	0.82223	0.87622	0.79969	0.98102	1.01378	0.99841
	804.837	0.7211	0.8834	0.7976	0.97495	1.01318	0.99058
	804.87	0.76444	0.88521	0.80373	0.97822	1.0107	0.98822
	804.904	0.78484	0.8803	0.81063	0.97358	1.005	0.98946
	804.935	0.80123	0.8795	0.8133	0.96846	1.00075	0.97777
	804.969	0.84955	0.87379	0.79852	0.96813	0.99568	0.9775
	804.998	0.84778	0.88153	0.78378	0.96833	0.99278	0.98637
	805.031	0.8656	0.87946	0.79922	0.96629	0.98748	0.98239
	805.063	0.79574	0.88051	0.81224	0.96515	0.98361	0.9829
	805.096	0.83239	0.88529	0.81842	0.95782	0.98087	0.98175
	805.131	0.83395	0.89329	0.79871	0.96193	0.98177	0.97838
	805.162	0.81496	0.89108	0.78366	0.95491	0.97998	0.97221
	805.193	0.83579	0.89553	0.77912	0.95892	0.97736	0.96786
	805.223	0.7836	0.90055	0.80342	0.95342	0.97511	0.96445
	805.257	0.77713	0.90199	0.81586	0.95324	0.97535	0.96347
	805.286	0.75848	0.89872	0.83099	0.95326	0.97117	0.96785
	805.318	0.83044	0.89689	0.84023	0.95224	0.96624	0.96562
	805.348	0.77283	0.89487	0.82353	0.9508	0.96077	0.96502
	805.378	0.84587	0.89813	0.82601	0.94972	0.95493	0.95909
	805.405	0.82649	0.90389	0.81826	0.94965	0.95042	0.95547
	805.433	0.79179	0.90726	0.80705	0.94866	0.94999	0.9582
	805.461	0.78857	0.91074	0.80396	0.94547	0.95034	0.96109
	805.489	0.77598	0.91528	0.82233	0.94742	0.94729	0.95596
	805.516	0.82747	0.91698	0.83796	0.94644	0.94715	0.95558
	805.543	0.77711	0.91411	0.82209	0.94549	0.94467	0.95537
	805.572	0.79057	0.91556	0.80191	0.94052	0.94402	0.95122
	805.595	0.73627	0.91189	0.79337	0.94052	0.94059	0.9514
	805.625	0.73579	0.91082	0.80254	0.93463	0.93718	0.94613
	805.651	0.71937	0.91417	0.80154	0.93641	0.93681	0.94514
	805.675	0.77371	0.91653	0.79798	0.93938	0.93467	0.94714
	805.704	0.79482	0.91488	0.78793	0.93907	0.92962	0.95126
	805.728	0.81116	0.91824	0.78295	0.93419	0.92621	0.95048
	805.757	0.81213	0.92086	0.81899	0.93162	0.92761	0.9467
	805.78	0.75162	0.92524	0.84413	0.93194	0.92554	0.94251
	805.802	0.76991	0.92379	0.83823	0.93352	0.9237	0.93853
	805.834	0.7863	0.92894	0.81709	0.93055	0.92623	0.94501
	805.854	0.76306	0.93176	0.83547	0.9319	0.92567	0.94616
	805.879	0.76873	0.92955	0.82542	0.93189	0.92162	0.94038
	805.906	0.73675	0.92987	0.80534	0.92812	0.92024	0.9382
	805.93	0.687	0.93039	0.78647	0.92599	0.9236	0.93606
	805.957	0.6849	0.93084	0.7813	0.9304	0.92099	0.9353
	805.983	0.76198	0.92892	0.76683	0.92864	0.91539	0.94045
	806.01	0.78005	0.93618	0.772	0.92528	0.91291	0.94313
	806.037	0.84007	0.93444	0.79915	0.92554	0.91048	0.93883
	806.064	0.84901	0.93474	0.81406	0.92613	0.9075	0.93316
	806.095	0.81877	0.93792	0.82245	0.92924	0.90492	0.9328
	806.119	0.79409	0.94322	0.813	0.92575	0.90747	0.93571
	806.151	0.83027	0.94377	0.80136	0.93054	0.90492	0.93316
	806.181	0.82995	0.94658	0.77287	0.92559	0.90378	0.92867
	806.209	0.81602	0.94822	0.74418	0.92977	0.90335	0.93176
	806.237	0.80574	0.94546	0.74669	0.93181	0.90621	0.93406
	806.266	0.79766	0.94459	0.78717	0.92679	0.90416	0.92996
	806.298	0.76596	0.94298	0.81391	0.92887	0.90559	0.92794
	806.323	0.80165	0.94292	0.80401	0.92684	0.90321	0.93053
	806.354	0.79395	0.94771	0.80598	0.92537	0.90026	0.93384
	806.38	0.80685	0.94565	0.81877	0.92586	0.89834	0.93258
	806.411	0.78242	0.94776	0.80811	0.92728	0.89735	0.93267
	806.441	0.80512	0.94835	0.7637	0.92956	0.89883	0.93613
	806.467	0.79414	0.95105	0.77355	0.92843	0.89864	0.92991
	806.497	0.80596	0.94975	0.78457	0.92616	0.89857	0.92382
	806.529	0.82547	0.94941	0.77514	0.92293	0.89814	0.92693
	806.558	0.89332	0.95578	0.81158	0.93051	0.89734	0.93041
	806.588	0.84823	0.95796	0.84674	0.92457	0.89914	0.93269
	806.62	0.85352	0.96439	0.84549	0.93158	0.89767	0.93572
	806.651	0.76935	0.95843	0.8487	0.92591	0.89508	0.93414
	806.684	0.80373	0.95858	0.79999	0.9284	0.8966	0.93752
	806.71	0.79601	0.95289	0.79324	0.93148	0.89752	0.93321
	806.742	0.88444	0.95436	0.7985	0.93446	0.89584	0.92965
	806.772	0.8787	0.95646	0.80465	0.93197	0.89749	0.92947
	806.802	0.85837	0.95852	0.8346	0.93218	0.90008	0.9259
	806.835	0.82612	0.95734	0.85113	0.93509	0.90085	0.92911
	806.861	0.85102	0.95779	0.84955	0.93426	0.89898	0.93447
	806.899	0.83707	0.96279	0.85335	0.9324	0.90012	0.93901
	806.928	0.85239	0.96637	0.84149	0.93571	0.90098	0.93796
	806.962	0.84785	0.97026	0.89866	0.93863	0.89711	0.93315
	806.989	0.83052	0.97452	0.89907	0.93667	0.89881	0.93377
	807.019	0.84712	0.97439	0.89813	0.93515	0.89915	0.93379
	807.05	0.84201	0.97351	0.87787	0.93482	0.90327	0.9347
	807.082	0.82905	0.97336	0.88492	0.93636	0.90271	0.94061
	807.111	0.9655	0.97298	0.91426	0.94085	0.90626	0.94621
	807.142	0.97943	0.97474	0.9361	0.93987	0.90942	0.94586
	807.17	0.91247	0.97392	0.93124	0.93948	0.9126	0.94688
	807.194	0.90344	0.9797	0.99959	0.94321	0.91346	0.94689
	807.23	0.90885	0.98502	0.97108	0.9412	0.91866	0.94527
	807.254	0.87713	0.98598	0.99309	0.94612	0.92033	0.94581
	807.28	0.7983	0.98747	1.03313	0.9461	0.92136	0.9431
	807.305	0.80929	0.99448	1.01448	0.94625	0.92126	0.94366
	807.334	0.82938	0.99512	1.02821	0.9479	0.92521	0.94921
	807.363	0.82731	0.99379	1.02863	0.95203	0.92454	0.95166
	807.393	0.83317	0.99558	1.0408	0.95123	0.9249	0.9578
	807.42	0.83026	0.9966	1.05387	0.95567	0.92816	0.96073
	807.448	0.81947	0.99559	1.09423	0.95402	0.93003	0.95885
	807.479	0.81644	0.99673	1.10957	0.96016	0.93446	0.95592
	807.502	0.86454	0.9988	1.08446	0.95812	0.93581	0.96001
	807.531	0.82696	1.00154	1.09539	0.96285	0.94349	0.96379
	807.556	0.83445	1.00577	1.12428	0.96777	0.9444	0.96335
	807.582	0.87045	1.01064	1.11705	0.9627	0.95104	0.96726
	807.609	0.90347	1.01541	1.06937	0.9706	0.95116	0.97179
	807.635	0.81626	1.01596	1.04213	0.9668	0.95258	0.9776
	807.656	0.84226	1.01854	1.05135	0.97425	0.95385	0.97845
	807.678	0.87771	1.01675	1.11261	0.97244	0.95395	0.97889
	807.703	0.89561	1.01287	1.14165	0.97345	0.95406	0.98281
	807.724	0.80792	1.01602	1.13319	0.98099	0.9566	0.98087
	807.748	0.83646	1.0159	1.0866	0.97737	0.96108	0.97602
	807.764	0.84231	1.01745	1.0843	0.97793	0.96488	0.97537
	807.795	0.82024	1.02056	1.10478	0.97679	0.96946	0.97877
	807.819	0.8395	1.02236	1.12681	0.98105	0.9736	0.97733
	807.843	0.85561	1.02482	1.10707	0.98453	0.97485	0.98105
	807.864	0.90497	1.0276	1.10343	0.9905	0.97828	0.98668
	807.89	0.88798	1.03013	1.11567	0.98937	0.98182	0.98647
	807.912	0.88521	1.03655	1.13224	0.98826	0.98527	0.9862
	807.936	0.85606	1.03843	1.12435	0.99018	0.98746	0.98704
	807.965	0.81936	1.04348	1.14506	0.99314	0.98846	0.98784
	807.984	0.85828	1.04613	1.16134	0.99797	0.98998	0.98877
	808.015	0.89595	1.04876	1.18212	0.99879	0.99002	0.98949
	808.029	0.88939	1.05188	1.19075	1.00044	0.99213	0.98869
	808.056	0.84829	1.05107	1.19462	1.00495	0.99446	0.99564
	808.08	0.93744	1.04898	1.17137	1.00392	0.99832	1.00029
	808.101	0.90544	1.04928	1.13343	1.00808	0.99936	1.00174
	808.128	0.86352	1.05221	1.15008	1.00468	1.00481	1.00054
	808.148	0.91769	1.04863	1.15218	1.00867	1.0098	0.99944
	808.175	0.96484	1.0512	1.14872	1.00816	1.01311	1.00386
	808.201	0.92335	1.05228	1.15061	1.00607	1.01388	1.00557
	808.232	0.94446	1.05358	1.18383	1.00959	1.01633	1.00324
	808.258	0.91673	1.06026	1.20029	1.01325	1.01898	1.00079
	808.289	0.91227	1.06382	1.21172	1.01402	1.01869	1.00497
	808.315	0.9626	1.06976	1.20029	1.01827	1.01722	1.01141
	808.341	0.93747	1.07338	1.21049	1.02132	1.01827	1.01363
	808.375	0.92265	1.07484	1.17604	1.02256	1.01956	1.01242
	808.4	0.90548	1.07762	1.14908	1.0175	1.02095	1.01341
	808.434	0.88621	1.07944	1.17999	1.01525	1.02464	1.01466
	808.459	0.91272	1.077	1.17521	1.0194	1.02717	1.01148
	808.491	0.94683	1.07555	1.18311	1.02169	1.03199	1.01163
	808.524	0.93796	1.07489	1.22042	1.02355	1.03349	1.01381
	808.555	0.91031	1.07575	1.2505	1.02143	1.03391	1.01688
	808.585	0.99589	1.07543	1.25909	1.01916	1.03669	1.01724
	808.619	0.97542	1.07993	1.23113	1.0241	1.03611	1.01811
	808.651	0.88525	1.0834	1.22529	1.02629	1.03254	1.02487
	808.682	0.87807	1.08874	1.23209	1.02797	1.03119	1.0267
	808.715	0.90429	1.09303	1.23442	1.0268	1.0353	1.01836
	808.747	0.90368	1.09368	1.25892	1.02551	1.03207	1.01367
	808.783	0.91901	1.09718	1.27087	1.03092	1.03415	1.01718
	808.813	0.96081	1.09812	1.29594	1.02931	1.03541	1.01901
	808.848	0.93608	1.10214	1.32564	1.02887	1.03586	1.01666
	808.884	0.96439	1.10459	1.23821	1.03034	1.03817	1.02217
	808.915	0.97701	1.10708	1.24301	1.02954	1.03903	1.02514
	808.947	0.96927	1.10689	1.28476	1.02966	1.04442	1.02013
	808.981	0.95276	1.10612	1.29169	1.03294	1.04136	1.01836
	809.016	0.92265	1.10662	1.30028	1.03006	1.04076	1.01828
	809.05	0.91357	1.11166	1.29686	1.03395	1.0419	1.01831
	809.083	0.92761	1.11335	1.28963	1.0311	1.04132	1.02362
	809.123	0.90746	1.12029	1.27673	1.03216	1.03545	1.02586
	809.154	0.96125	1.12507	1.30646	1.03325	1.0359	1.02918
	809.186	0.94932	1.1259	1.29962	1.03496	1.03693	1.02812
	809.225	1.02527	1.13019	1.27923	1.03398	1.03268	1.02512
	809.26	0.98565	1.13297	1.33471	1.03462	1.03222	1.02302
	809.294	1.00531	1.12387	1.32423	1.03021	1.03313	1.02323
	809.333	0.95383	1.12687	1.33672	1.03403	1.03274	1.02819
	809.364	1.00352	1.13295	1.35735	1.03444	1.03375	1.03335
	809.403	1.02151	1.13039	1.35887	1.03511	1.03589	1.0342
	809.432	1.00181	1.13802	1.3501	1.02702	1.0406	1.03549
	809.465	0.96398	1.14366	1.36197	1.03304	1.03868	1.02733
	809.498	0.94649	1.14301	1.3304	1.03346	1.03786	1.0242
	809.531	0.95664	1.14873	1.33862	1.03378	1.03585	1.02738
	809.561	0.92829	1.15023	1.37853	1.03301	1.03743	1.02074
	809.588	0.92996	1.15654	1.4045	1.03142	1.03627	1.02749
	809.621	0.94033	1.15571	1.39493	1.03186	1.03381	1.03759
	809.649	0.93328	1.15701	1.36515	1.02928	1.03105	1.02956
	809.684	0.99506	1.1561	1.33755	1.03404	1.02931	1.02929
	809.706	0.96051	1.15761	1.33322	1.03639	1.02937	1.02836
	809.737	0.98483	1.16733	1.34974	1.03735	1.02782	1.02535
	809.764	0.96745	1.1681	1.34063	1.04087	1.03267	1.03404
	809.798	0.97533	1.17333	1.35644	1.03848	1.03362	1.03714
	809.83	0.90048	1.17883	1.38093	1.0383	1.03397	1.03314
	809.854	0.96529	1.17773	1.38441	1.03632	1.03355	1.02875
	809.881	0.91899	1.17892	1.39013	1.03708	1.03547	1.03115
	809.907	0.93032	1.17735	1.40124	1.04206	1.03533	1.03404
	809.934	0.88323	1.17246	1.40764	1.03474	1.03498	1.03657
	809.958	0.93362	1.17824	1.39408	1.04159	1.03426	1.03867
	809.983	0.92819	1.18295	1.39024	1.04193	1.03507	1.0393
	810.007	0.9239	1.18934	1.38518	1.04305	1.03424	1.03513
	810.032	0.93208	1.1925	1.37743	1.03791	1.03476	1.0282
	810.055	0.94671	1.19432	1.36736	1.03989	1.03759	1.02695
	810.082	0.97927	1.19471	1.37781	1.04633	1.0376	1.03315
	810.104	0.98253	1.19196	1.39319	1.04725	1.04106	1.03929
	810.126	0.94849	1.19494	1.40912	1.04491	1.04374	1.03447
	810.153	0.93754	1.19545	1.40035	1.04596	1.04383	1.03594
	810.171	0.92884	1.1972	1.38418	1.04753	1.04189	1.03796
	810.194	0.97368	1.19689	1.35958	1.0502	1.04441	1.03954
	810.214	0.98908	1.19241	1.35178	1.05122	1.04333	1.03825
	810.239	0.97108	1.18585	1.3507	1.0475	1.04488	1.03507
	810.256	0.9498	1.18347	1.35747	1.04842	1.04371	1.03316
	810.282	1.03149	1.18882	1.36863	1.04741	1.04812	1.03512
	810.301	1.02133	1.19602	1.37229	1.0487	1.04898	1.04244
	810.321	1.02256	1.199	1.36758	1.05378	1.04887	1.04528
	810.348	0.97912	1.20361	1.39202	1.05392	1.05251	1.04096
	810.371	1.02566	1.20298	1.40757	1.05511	1.05225	1.03178
	810.397	0.95702	1.20178	1.40675	1.04963	1.0526	1.03248
	810.413	0.95991	1.20221	1.39283	1.05074	1.05206	1.0361
	810.444	1.02053	1.19421	1.40892	1.0541	1.05538	1.0417
	810.463	0.99716	1.19486	1.40589	1.05698	1.05429	1.04265
	810.484	0.9645	1.19855	1.39372	1.0582	1.0552	1.04231
	810.507	0.94511	1.19958	1.37521	1.05758	1.05543	1.04291
	810.537	1.01002	1.19906	1.37468	1.05819	1.05451	1.04494
	810.559	0.95537	1.19744	1.38339	1.05644	1.05519	1.04491
	810.584	1.02552	1.19719	1.39507	1.06067	1.05584	1.042
	810.606	0.99963	1.19825	1.39895	1.05735	1.05923	1.04043
	810.63	1.03268	1.19444	1.39291	1.06328	1.05817	1.0405
	810.659	1.0794	1.1919	1.40492	1.05739	1.05948	1.04163
	810.681	1.05174	1.19344	1.39874	1.06153	1.06113	1.03824
	810.709	1.07441	1.19837	1.38811	1.05945	1.06279	1.03638
	810.73	1.05905	1.2031	1.4047	1.06083	1.06224	1.03795
	810.758	1.05502	1.20432	1.39055	1.06043	1.06407	1.04603
	810.783	1.01405	1.20472	1.38205	1.06023	1.06521	1.04737
	810.81	1.05801	1.20316	1.36193	1.06317	1.06221	1.04448
	810.836	1.01411	1.2006	1.38553	1.06047	1.05917	1.03855
	810.859	1.032	1.20162	1.37852	1.06044	1.05811	1.03303
	810.894	1.0374	1.19824	1.40526	1.06042	1.05811	1.03248
	810.92	1.02709	1.1987	1.39094	1.05836	1.05717	1.03674
	810.952	1.05888	1.19814	1.39623	1.06324	1.05709	1.0394
	810.979	1.0365	1.19636	1.37773	1.06397	1.05933	1.03812
	811.011	1.10985	1.19424	1.35235	1.06315	1.06211	1.03944
	811.04	1.06871	1.19288	1.40483	1.06256	1.06321	1.04317
	811.068	1.04814	1.19295	1.44292	1.06322	1.06277	1.03984
	811.096	1.04921	1.1945	1.39968	1.06132	1.06328	1.03701
	811.126	1.03114	1.1958	1.39041	1.06051	1.06482	1.03626
	811.154	0.98436	1.19613	1.40049	1.0596	1.06227	1.03419
	811.184	1.01328	1.19701	1.37659	1.06114	1.0599	1.03309
	811.216	1.04168	1.19741	1.42497	1.06056	1.05961	1.03005
	811.248	1.04975	1.19504	1.42213	1.06176	1.05728	1.02842
	811.279	1.08832	1.19189	1.43456	1.0588	1.05112	1.02872
	811.314	1.06684	1.19228	1.39799	1.05821	1.04914	1.02955
	811.347	1.1023	1.19568	1.36437	1.05599	1.05139	1.03127
	811.382	1.11706	1.19588	1.40169	1.05846	1.05498	1.03471
	811.416	1.06918	1.19017	1.39141	1.05714	1.05635	1.0353
	811.449	1.06334	1.18559	1.4034	1.05949	1.05686	1.03072
	811.48	1.07798	1.18479	1.41798	1.05597	1.05767	1.02511
	811.515	1.04962	1.18422	1.40331	1.05556	1.05763	1.02346
	811.547	1.03299	1.18452	1.40737	1.05213	1.05919	1.02007
	811.581	1.07402	1.18791	1.428	1.0569	1.05988	1.01879
	811.608	1.07035	1.19106	1.4382	1.05263	1.05795	1.01809
	811.644	1.09433	1.18854	1.45193	1.0492	1.05813	1.01927
	811.674	1.11177	1.18626	1.41322	1.04859	1.05286	1.02353
	811.713	1.1137	1.1831	1.40371	1.04785	1.04866	1.02045
	811.742	1.08343	1.18173	1.41014	1.05158	1.04799	1.02024
	811.78	1.05892	1.18143	1.43236	1.05033	1.05004	1.01736
	811.804	1.04536	1.18259	1.44726	1.04972	1.04945	1.01239
	811.838	0.98508	1.1789	1.4415	1.04729	1.04771	1.01311
	811.871	1.0381	1.17477	1.44529	1.04583	1.04642	1.0179
	811.901	1.01408	1.17344	1.43978	1.04607	1.0488	1.01827
	811.936	1.03998	1.17709	1.39638	1.04239	1.05087	1.01885
	811.965	1.04165	1.17878	1.37661	1.04219	1.04758	1.01631
	811.999	1.09395	1.17869	1.35519	1.0465	1.04631	1.01499
	812.024	1.03981	1.17459	1.37055	1.04664	1.04385	1.00934
	812.057	1.09547	1.16876	1.40093	1.04428	1.04173	1.01151
	812.082	1.08219	1.17496	1.41028	1.0431	1.038	1.01374
	812.115	1.09232	1.17375	1.40609	1.04234	1.0356	1.01194
	812.146	1.07857	1.16847	1.42266	1.04917	1.03514	1.01503
	812.171	1.01859	1.16415	1.39579	1.0455	1.03707	1.0123
	812.204	1.03154	1.1635	1.36323	1.04507	1.03732	1.00809
	812.233	1.05763	1.16298	1.36749	1.04385	1.03705	1.00657
	812.259	1.06027	1.17071	1.37951	1.04741	1.03964	1.01376
	812.289	1.11912	1.17036	1.35505	1.04058	1.04295	1.01432
	812.323	1.05698	1.17505	1.3607	1.04074	1.04284	1.01236
	812.352	1.0645	1.1748	1.3814	1.04369	1.04319	1.01511
	812.378	1.08531	1.1751	1.38753	1.04781	1.04459	1.00816
	812.408	1.1195	1.16983	1.3799	1.04268	1.04283	1.00665
	812.433	1.12979	1.16934	1.36483	1.04421	1.03895	1.00898
	812.461	1.1171	1.17127	1.35431	1.04458	1.03448	1.0065
	812.488	1.13574	1.1715	1.36661	1.04746	1.03261	1.01067
	812.515	1.1138	1.16736	1.35338	1.04645	1.03107	1.01213
	812.54	1.17139	1.16277	1.32807	1.04681	1.03195	1.00919
	812.569	1.13123	1.16968	1.31599	1.04504	1.03444	1.00282
	812.597	1.1331	1.17393	1.33728	1.04575	1.03449	1.00715
	812.626	1.1243	1.1728	1.35694	1.04781	1.03285	1.01491
	812.653	1.08698	1.1704	1.34544	1.04839	1.03432	1.01394
	812.681	1.09743	1.17324	1.34829	1.04958	1.03624	1.01372
	812.71	1.06641	1.17545	1.36733	1.04113	1.03558	1.01179
	812.742	1.10123	1.17269	1.38265	1.04706	1.03437	1.00696
	812.775	1.10623	1.17202	1.36823	1.04702	1.03135	1.00742
	812.801	1.08833	1.1724	1.36395	1.04408	1.03078	1.00894
	812.835	1.06842	1.17157	1.37314	1.04482	1.02964	1.00973
	812.863	1.09262	1.16959	1.37343	1.0513	1.02673	1.01201
	812.894	1.14242	1.16917	1.31414	1.04549	1.02545	1.01102
	812.925	1.12663	1.16964	1.29177	1.04947	1.02853	1.01006
	812.951	1.15311	1.1708	1.29938	1.04975	1.03361	1.01024
	812.985	1.10648	1.17245	1.316	1.04565	1.03406	1.00829
	813.014	1.17122	1.17289	1.32403	1.05344	1.03386	1.01029
	813.046	1.14406	1.17592	1.32853	1.05298	1.03313	1.01312
	813.075	1.18563	1.17854	1.31101	1.05122	1.03419	1.01258
	813.108	1.14168	1.18248	1.31827	1.04781	1.03449	1.01291
	813.137	1.10575	1.18027	1.29419	1.04825	1.03558	1.00866
	813.172	1.14139	1.18234	1.3292	1.04801	1.03437	1.00407
	813.2	1.18131	1.17975	1.34467	1.04884	1.03205	1.00731
	813.233	1.19161	1.17549	1.36234	1.04657	1.02973	1.00814
	813.263	1.10105	1.17268	1.34765	1.04781	1.03005	1.00738
	813.298	1.19011	1.17532	1.37893	1.04686	1.02675	1.00663
	813.33	1.14844	1.17647	1.34855	1.05267	1.02507	1.0022
	813.361	1.1885	1.17716	1.30336	1.05099	1.02843	1.01273
	813.396	1.13357	1.17896	1.31107	1.04729	1.03038	1.02051
	813.426	1.18321	1.18211	1.3346	1.0499	1.0323	1.02015
	813.463	1.10607	1.18443	1.31293	1.04812	1.03393	1.01406
	813.493	1.08693	1.18352	1.31349	1.04843	1.03339	1.01079
	813.527	1.09406	1.18777	1.30399	1.05297	1.03049	1.00971
	813.56	1.12601	1.18774	1.2747	1.05151	1.03067	1.02018
	813.594	1.13426	1.18589	1.32033	1.05388	1.03051	1.01708
	813.625	1.10102	1.18691	1.30314	1.05044	1.02891	1.02039
	813.66	1.14067	1.18615	1.28667	1.0527	1.02621	1.02232
	813.698	1.15317	1.18459	1.3105	1.05185	1.02653	1.01757
	813.723	1.188	1.18425	1.30982	1.0518	1.02627	1.02014
	813.765	1.17566	1.18305	1.34109	1.05327	1.02603	1.02213
	813.8	1.19964	1.1851	1.31858	1.04841	1.0308	1.02467
	813.829	1.14215	1.18618	1.31916	1.0483	1.02972	1.027
	813.862	1.10026	1.19024	1.31837	1.04778	1.03115	1.02305
	813.893	1.0966	1.19418	1.34224	1.05429	1.03545	1.0178
	813.925	1.09452	1.18813	1.35751	1.05172	1.03402	1.02334
	813.961	1.10803	1.18909	1.36408	1.05345	1.03363	1.02503
	813.988	1.10061	1.19021	1.34045	1.051	1.03666	1.02656
	814.021	1.14209	1.18836	1.30573	1.0537	1.04028	1.02762
	814.052	1.13988	1.18536	1.28674	1.05194	1.03484	1.02624
	814.079	1.14635	1.18764	1.31744	1.05493	1.03296	1.02565
	814.115	1.16059	1.19019	1.32656	1.05325	1.03149	1.02157
	814.143	1.17067	1.19349	1.32771	1.05591	1.03233	1.02929
	814.179	1.22117	1.19552	1.34234	1.05336	1.03027	1.03004
	814.201	1.17471	1.19819	1.36076	1.0514	1.03364	1.02886
	814.234	1.19604	1.19788	1.34302	1.05564	1.03908	1.02911
	814.262	1.10406	1.20115	1.30463	1.05744	1.04095	1.02734
	814.293	1.14586	1.20265	1.28192	1.05776	1.04261	1.02868
	814.327	1.12067	1.20203	1.29326	1.05982	1.04331	1.03469
	814.353	1.13615	1.19748	1.28972	1.06024	1.04475	1.03861
	814.382	1.1064	1.19819	1.29047	1.0631	1.04444	1.03559
[truncated: 529 more rows]

## Sheet: Figure 4
Axis		X	Y	Y
Legend	sample	I(CoIII/CoII)	branching ratio	Tafel slope
	1	2.00501	0.60919	89.44
	0.9	1.54142	0.60851	95.8
	0.67	1.18773	0.62726	242.85
	0.5	1.08166	0.63559	302.5
	0.33	0.96271	0.6429	284.61
	0.1	0.73779	0.69044	294.67
	CoCe92	0.74858	0.69245	248.28
	Co(OH)2	0.47329	0.73871	235.43
	CoCr	0.62272	0.6979	252.86
	CoO	1.48578	0.61509	89.25
	Co3O4-C	2.24111	0.62596	89.73
	CoFe	1.79364	0.61056	95.82
